# Supplementary material for: Bis[2-(1H-1,2,4-triazol-1-yl-κN 2)-1,10-phenanthroline-κ2 N,N′]zinc(II) bis­(perchlorate)
Source: Acta Crystallogr Sect E Struct Rep Online. 2009 Oct 3;65(Pt 11):m1279. doi: 10.1107/S160053680903877X (PMC2971005; doi:10.1107/S160053680903877X)
Supplement: Supplementary file 1 [file e-65-m1279-sup1.cif]

##############################################################################
###                                                                        ###
###        Electronic paper (Acta Crystallographica Section E)             ###
###                                                                        ###
##############################################################################
#                                                                            #
# This CIF contains the data in a paper accepted for publication in Acta     #
# Crystallographica Section E. It conforms to the requirements of Notes      #
# for Authors for Section E, and has been peer reviewed under the auspices   #
# of the IUCr Commission on Journals.                                        #
#                                                                            #
# Full details of the Crystallographic Information File format               #
# are given in the paper "The Crystallographic Information File (CIF):       #
# a New Standard Archive File for Crystallography" by S. R. Hall, F. H.      #
# Allen and I. D. Brown [Acta Cryst. (1991), A47, 655-685].                  #
#                                                                            #
# The current version of the core CIF dictionary is obtainable from          #
# ftp://ftp.iucr.org/pub/cif_core.dic. The current version number is 2.4.    #
#                                                                            #
# Software is freely available for graphical display of the structure(s) in  #
# this CIF.  For information consult the CIF home page http://www.iucr.org/  #
# cif/home.html                                                              #
#                                                                            #
# This file may be used for bona fide research purposes within the           #
# scientific community so long as proper attribution is given to the journal # 
# article from which it was obtained.                                        #
#                                                                            #
##############################################################################
                                             
data_I
_audit_creation_method     SHELXL-97
_chemical_name_systematic
;
Bis[2-(1<i>H</i>-1,2,4-triazol-1-yl-\k<i>N</i>^2^)-1,10-phenanthroline-
\k^2^<i>N</i>,<i>N</i>']zinc(II) bis(perchlorate)
;
_chemical_name_common     ?
_chemical_formula_moiety     'C28 H18 N10 Zn 2+, 2(Cl O4 -)'
_chemical_formula_sum     'C28 H18 Cl2 N10 O8 Zn'
_chemical_formula_iupac     '[Zn (C14 H9 N5)2 ] (Cl O4)2'
_chemical_formula_weight     758.79
_chemical_melting_point     ?
_symmetry_cell_setting     monoclinic
_symmetry_space_group_name_H-M     'C 2/c'
_symmetry_space_group_name_Hall     '-C 2yc'
loop_
    _symmetry_equiv_pos_as_xyz
    'x, y, z'
    '-x, y, -z+1/2'
    'x+1/2, y+1/2, z'
    '-x+1/2, y+1/2, -z+1/2'
    '-x, -y, -z'
    'x, -y, z-1/2'
    '-x+1/2, -y+1/2, -z'
    'x+1/2, -y+1/2, z-1/2'
_cell_length_a     16.382(2)
_cell_length_b     26.278(4)
_cell_length_c     15.701(2)
_cell_angle_alpha     90.00
_cell_angle_beta     117.399(2)
_cell_angle_gamma     90.00
_cell_volume     6000.8(14)
_cell_formula_units_Z     8
_cell_measurement_reflns_used     1862
_cell_measurement_theta_min     2.565
_cell_measurement_theta_max     21.0245
_cell_measurement_temperature     298(2)
_exptl_crystal_description     block
_exptl_crystal_colour     yellow
_exptl_crystal_size_max     0.20
_exptl_crystal_size_mid     0.15
_exptl_crystal_size_min     0.10
_exptl_crystal_density_diffrn     1.680
_exptl_crystal_density_meas     ?
_exptl_crystal_density_method     'not measured'
_exptl_crystal_F_000     3072
_exptl_absorpt_coefficient_mu     1.067
_exptl_absorpt_correction_type     multi-scan
_exptl_absorpt_process_details     '(SADABS; Sheldrick, 1996)'
_exptl_absorpt_correction_T_min     0.8149
_exptl_absorpt_correction_T_max     0.9008
_exptl_special_details
;
;
_diffrn_ambient_temperature     298(2)
_diffrn_radiation_type     MoK\a
_diffrn_radiation_wavelength     0.71073
_diffrn_radiation_source     'fine-focus sealed tube'
_diffrn_radiation_monochromator     graphite
_diffrn_measurement_device_type     'Bruker SMART APEX CCD'
_diffrn_measurement_method     '\f and \w'
_diffrn_detector_area_resol_mean     ?
_diffrn_reflns_number     17294
_diffrn_reflns_av_R_equivalents     0.0677
_diffrn_reflns_av_sigmaI/netI     0.0947
_diffrn_reflns_theta_min     1.55
_diffrn_reflns_theta_max     27.00
_diffrn_reflns_theta_full     27.00
_diffrn_measured_fraction_theta_max     0.993
_diffrn_measured_fraction_theta_full     0.993
_diffrn_reflns_limit_h_min     -20
_diffrn_reflns_limit_h_max     11
_diffrn_reflns_limit_k_min     -33
_diffrn_reflns_limit_k_max     30
_diffrn_reflns_limit_l_min     -19
_diffrn_reflns_limit_l_max     19
_diffrn_standards_number     ?
_diffrn_standards_interval_count     ?
_diffrn_standards_interval_time     ?
_diffrn_standards_decay_%     ?
_refine_special_details
;
Refinement of <i>F</i>^2^ against ALL reflections. The weighted <i>R</i>-factor
<i>wR</i> and goodness of fit <i>S</i> are based on <i>F</i>^2^, conventional
<i>R</i>-factors <i>R</i> are based on <i>F</i>, with <i>F</i> set to zero for
negative <i>F</i>^2^. The threshold expression of <i>F</i>^2^ >
\s(<i>F</i>^2^) is used only for calculating <i>R</i>-factors(gt) <i>etc</i>.
and is not relevant to the choice of reflections for refinement.
<i>R</i>-factors based on <i>F</i>^2^ are statistically about twice as large
as those based on <i>F</i>, and <i>R</i>- factors based on ALL data will be
even larger.
;
_reflns_number_total     6514
_reflns_number_gt     3811
_reflns_threshold_expression     I>2\s(I)
_refine_ls_structure_factor_coef     Fsqd
_refine_ls_matrix_type     full
_refine_ls_R_factor_all     0.1403
_refine_ls_R_factor_gt     0.0779
_refine_ls_wR_factor_gt     0.1733
_refine_ls_wR_factor_ref     0.1981
_refine_ls_goodness_of_fit_ref     1.015
_refine_ls_restrained_S_all     1.015
_refine_ls_number_reflns     6514
_refine_ls_number_parameters     442
_refine_ls_number_restraints     0
_refine_ls_hydrogen_treatment     constr
_refine_ls_weighting_scheme     calc
_refine_ls_weighting_details
                 'calc w=1/[\s^2^(Fo^2^)+(0.0973P)^2^] where P=(Fo^2^+2Fc^2^)/3'
_atom_sites_solution_hydrogens     geom
_atom_sites_solution_primary     direct
_atom_sites_solution_secondary     difmap
_refine_ls_shift/su_max     0.000
_refine_ls_shift/su_mean     0.000
_refine_diff_density_max     0.817
_refine_diff_density_min     -0.342
_refine_ls_extinction_method     none
_refine_ls_extinction_coef     ?
loop_
    _atom_type_symbol
    _atom_type_description
    _atom_type_scat_dispersion_real
    _atom_type_scat_dispersion_imag
    _atom_type_scat_source
    'C' 'C' 0.0033 0.0016
                         'International Tables Vol C Tables 4.2.6.8 and 6.1.1.4'
    'H' 'H' 0.0000 0.0000
                         'International Tables Vol C Tables 4.2.6.8 and 6.1.1.4'
    'N' 'N' 0.0061 0.0033
                         'International Tables Vol C Tables 4.2.6.8 and 6.1.1.4'
    'O' 'O' 0.0106 0.0060
                         'International Tables Vol C Tables 4.2.6.8 and 6.1.1.4'
    'Cl' 'Cl' 0.1484 0.1585
                         'International Tables Vol C Tables 4.2.6.8 and 6.1.1.4'
    'Zn' 'Zn' 0.2839 1.4301
                         'International Tables Vol C Tables 4.2.6.8 and 6.1.1.4'
_computing_data_collection     'SMART (Bruker, 1997)'
_computing_cell_refinement     'SAINT (Bruker, 1997)'
_computing_data_reduction     'SAINT (Bruker, 1997)'
_computing_structure_solution     'SHELXS (Sheldrick, 2008)'
_computing_structure_refinement     'SHELXL  (Sheldrick, 2008)'
_computing_molecular_graphics     'SHELXTL (Sheldrick, 2008)'
_computing_publication_material
                                  'SHELXTL (Sheldrick, 2008) and local programs'
loop_
    _atom_site_type_symbol
    _atom_site_label
    _atom_site_fract_x
    _atom_site_fract_y
    _atom_site_fract_z
    _atom_site_U_iso_or_equiv
    _atom_site_adp_type
    _atom_site_calc_flag
    _atom_site_refinement_flags
    _atom_site_occupancy
    _atom_site_disorder_assembly
    _atom_site_disorder_group
    C C1 0.0631(4) 0.1459(2) 0.1825(4) 0.0624(17) Uani d . 1 . .
    H H1 0.0574 0.1811 0.1841 0.075 Uiso calc R 1 . .
    C C2 0.0273(4) 0.0696(2) 0.1503(4) 0.0549(15) Uani d . 1 . .
    H H2 -0.0047 0.0394 0.1267 0.066 Uiso calc R 1 . .
    C C3 0.1886(3) 0.03571(18) 0.2340(3) 0.0368(12) Uani d . 1 . .
    C C4 0.1711(4) -0.0158(2) 0.2174(4) 0.0501(14) Uani d . 1 . .
    H H4 0.1114 -0.0285 0.1864 0.060 Uiso calc R 1 . .
    C C5 0.2452(4) -0.0471(2) 0.2484(4) 0.0569(16) Uani d . 1 . .
    H H5 0.2363 -0.0820 0.2389 0.068 Uiso calc R 1 . .
    C C6 0.3349(4) -0.02772(19) 0.2944(4) 0.0478(14) Uani d . 1 . .
    C C7 0.3436(3) 0.02411(18) 0.3104(3) 0.0374(12) Uani d . 1 . .
    C C8 0.4324(3) 0.04752(19) 0.3634(4) 0.0435(13) Uani d . 1 . .
    C C9 0.4165(5) -0.0573(2) 0.3268(5) 0.0703(19) Uani d . 1 . .
    H H9 0.4119 -0.0922 0.3156 0.084 Uiso calc R 1 . .
    C C10 0.4992(4) -0.0360(2) 0.3727(5) 0.0675(18) Uani d . 1 . .
    H H10 0.5510 -0.0564 0.3911 0.081 Uiso calc R 1 . .
    C C11 0.5112(4) 0.0167(2) 0.3945(4) 0.0541(15) Uani d . 1 . .
    C C12 0.5163(4) 0.1190(2) 0.4324(5) 0.0604(16) Uani d . 1 . .
    H H12 0.5192 0.1536 0.4460 0.072 Uiso calc R 1 . .
    C C13 0.5980(4) 0.0915(2) 0.4680(5) 0.0706(19) Uani d . 1 . .
    H H13 0.6538 0.1077 0.5052 0.085 Uiso calc R 1 . .
    C C14 0.5962(4) 0.0415(3) 0.4483(5) 0.0690(19) Uani d . 1 . .
    H H14 0.6509 0.0234 0.4701 0.083 Uiso calc R 1 . .
    C C15 0.2538(4) 0.0882(2) 0.5021(5) 0.0575(16) Uani d . 1 . .
    H H15 0.2260 0.0569 0.4780 0.069 Uiso calc R 1 . .
    C C16 0.3113(5) 0.1493(3) 0.5964(5) 0.0727(19) Uani d . 1 . .
    H H16 0.3326 0.1709 0.6492 0.087 Uiso calc R 1 . .
    C C17 0.3369(3) 0.2034(2) 0.4786(4) 0.0453(14) Uani d . 1 . .
    C C18 0.3637(4) 0.2490(2) 0.5325(4) 0.0580(17) Uani d . 1 . .
    H H18 0.3659 0.2517 0.5925 0.070 Uiso calc R 1 . .
    C C19 0.3842(3) 0.2848(2) 0.4018(5) 0.0556(16) Uani d . 1 . .
    C C20 0.3554(3) 0.23732(18) 0.3545(4) 0.0448(14) Uani d . 1 . .
    C C21 0.3478(3) 0.22907(19) 0.2619(4) 0.0465(14) Uani d . 1 . .
    C C22 0.4075(4) 0.3237(2) 0.3554(6) 0.075(2) Uani d . 1 . .
    H H22 0.4267 0.3551 0.3855 0.090 Uiso calc R 1 . .
    C C23 0.4027(4) 0.3165(2) 0.2694(6) 0.076(2) Uani d . 1 . .
    H H23 0.4201 0.3428 0.2415 0.091 Uiso calc R 1 . .
    C C24 0.3714(4) 0.2690(2) 0.2177(5) 0.0617(18) Uani d . 1 . .
    C C25 0.3633(5) 0.2585(3) 0.1270(6) 0.078(2) Uani d . 1 . .
    H H25 0.3795 0.2830 0.0949 0.094 Uiso calc R 1 . .
    C C26 0.3317(5) 0.2124(3) 0.0855(5) 0.0717(19) Uani d . 1 . .
    H H26 0.3265 0.2054 0.0251 0.086 Uiso calc R 1 . .
    C C27 0.3073(4) 0.1755(2) 0.1339(4) 0.0592(16) Uani d . 1 . .
    H H27 0.2833 0.1447 0.1036 0.071 Uiso calc R 1 . .
    C C32 0.3858(4) 0.2883(2) 0.4923(5) 0.067(2) Uani d . 1 . .
    H H32 0.4029 0.3190 0.5255 0.081 Uiso calc R 1 . .
    Cl Cl1 0.12715(11) 0.06126(6) 0.95141(13) 0.0646(5) Uani d . 1 . .
    Cl Cl2 0.61091(10) 0.20923(5) 0.65565(12) 0.0611(4) Uani d . 1 . .
    N N1 0.2708(3) 0.05547(14) 0.2790(3) 0.0372(10) Uani d . 1 . .
    N N2 0.4342(3) 0.09805(15) 0.3799(3) 0.0449(11) Uani d . 1 . .
    N N3 0.1183(3) 0.07318(15) 0.2035(3) 0.0423(10) Uani d . 1 . .
    N N4 0.1426(3) 0.12261(15) 0.2249(3) 0.0486(12) Uani d . 1 . .
    N N5 -0.0102(3) 0.1146(2) 0.1362(4) 0.0689(15) Uani d . 1 . .
    N N6 0.2747(3) 0.12010(17) 0.4512(3) 0.0482(11) Uani d . 1 . .
    N N7 0.3125(3) 0.16001(17) 0.5128(3) 0.0480(11) Uani d . 1 . .
    N N8 0.2756(4) 0.1038(2) 0.5924(4) 0.0813(17) Uani d . 1 . .
    N N9 0.3323(3) 0.19850(14) 0.3942(3) 0.0419(11) Uani d . 1 . .
    N N10 0.3171(3) 0.18306(16) 0.2205(3) 0.0482(11) Uani d . 1 . .
    O O1 0.5926(4) 0.2410(2) 0.5782(4) 0.1038(18) Uani d . 1 . .
    O O2 0.5324(3) 0.18132(17) 0.6394(4) 0.0981(18) Uani d . 1 . .
    O O3 0.6377(4) 0.23970(19) 0.7393(4) 0.110(2) Uani d . 1 . .
    O O4 0.6827(3) 0.17485(18) 0.6715(5) 0.111(2) Uani d . 1 . .
    O O5 0.1527(6) 0.1035(3) 0.9202(6) 0.179(3) Uani d . 1 . .
    O O6 0.1939(5) 0.0568(3) 1.0476(5) 0.164(3) Uani d . 1 . .
    O O7 0.1428(6) 0.0195(3) 0.9078(6) 0.171(3) Uani d . 1 . .
    O O8 0.0439(5) 0.0590(3) 0.9451(8) 0.212(5) Uani d . 1 . .
    Zn Zn1 0.29332(4) 0.13209(2) 0.31319(4) 0.0419(2) Uani d . 1 . .
loop_
    _atom_site_aniso_label
    _atom_site_aniso_U_11
    _atom_site_aniso_U_22
    _atom_site_aniso_U_33
    _atom_site_aniso_U_12
    _atom_site_aniso_U_13
    _atom_site_aniso_U_23
    C1 0.042(4) 0.046(3) 0.075(4) 0.008(3) 0.007(3) 0.007(3)
    C2 0.036(3) 0.052(4) 0.056(4) -0.010(3) 0.004(3) 0.002(3)
    C3 0.032(3) 0.038(3) 0.036(3) -0.003(2) 0.012(2) -0.007(2)
    C4 0.051(4) 0.039(3) 0.056(4) -0.009(3) 0.021(3) -0.007(3)
    C5 0.072(4) 0.032(3) 0.064(4) -0.008(3) 0.029(3) -0.014(3)
    C6 0.058(4) 0.031(3) 0.053(3) 0.003(2) 0.025(3) -0.002(2)
    C7 0.043(3) 0.033(3) 0.033(3) 0.005(2) 0.016(2) -0.002(2)
    C8 0.044(3) 0.036(3) 0.049(3) 0.006(2) 0.021(3) 0.002(2)
    C9 0.079(5) 0.041(4) 0.089(5) 0.016(3) 0.036(4) -0.005(3)
    C10 0.061(4) 0.049(4) 0.094(5) 0.021(3) 0.037(4) 0.011(4)
    C11 0.041(3) 0.050(3) 0.071(4) 0.012(3) 0.026(3) 0.007(3)
    C12 0.046(4) 0.046(3) 0.080(4) -0.006(3) 0.021(3) -0.003(3)
    C13 0.034(3) 0.065(4) 0.098(5) -0.006(3) 0.017(3) 0.005(4)
    C14 0.031(3) 0.075(5) 0.093(5) 0.012(3) 0.023(3) 0.016(4)
    C15 0.045(4) 0.058(4) 0.063(4) 0.009(3) 0.020(3) 0.013(3)
    C16 0.086(5) 0.078(5) 0.051(4) 0.014(4) 0.029(4) -0.001(4)
    C17 0.030(3) 0.041(3) 0.051(4) 0.009(2) 0.007(2) -0.006(3)
    C18 0.047(4) 0.043(3) 0.061(4) 0.011(3) 0.004(3) -0.009(3)
    C19 0.029(3) 0.034(3) 0.079(5) 0.000(2) 0.003(3) 0.002(3)
    C20 0.026(3) 0.033(3) 0.064(4) 0.000(2) 0.011(2) 0.003(3)
    C21 0.031(3) 0.032(3) 0.065(4) 0.004(2) 0.013(3) 0.013(3)
    C22 0.055(4) 0.038(4) 0.103(6) -0.005(3) 0.012(4) -0.001(4)
    C23 0.046(4) 0.044(4) 0.117(7) -0.004(3) 0.021(4) 0.019(4)
    C24 0.039(3) 0.054(4) 0.083(5) 0.004(3) 0.020(3) 0.024(3)
    C25 0.063(5) 0.090(6) 0.086(6) 0.015(4) 0.037(4) 0.038(5)
    C26 0.072(5) 0.078(5) 0.070(5) 0.011(4) 0.037(4) 0.025(4)
    C27 0.059(4) 0.056(4) 0.054(4) -0.002(3) 0.019(3) 0.004(3)
    C32 0.042(4) 0.048(4) 0.078(5) 0.007(3) -0.002(3) -0.020(3)
    Cl1 0.0555(10) 0.0612(10) 0.0722(11) -0.0084(7) 0.0251(8) -0.0016(8)
    Cl2 0.0475(9) 0.0434(8) 0.0758(11) 0.0065(6) 0.0140(7) 0.0022(8)
    N1 0.035(2) 0.031(2) 0.040(2) -0.0009(17) 0.0125(18) -0.0021(18)
    N2 0.035(2) 0.036(2) 0.055(3) -0.0022(18) 0.013(2) -0.001(2)
    N3 0.039(3) 0.033(2) 0.044(3) -0.0050(18) 0.010(2) -0.0052(19)
    N4 0.037(3) 0.035(2) 0.058(3) -0.0018(18) 0.008(2) 0.005(2)
    N5 0.035(3) 0.059(3) 0.086(4) -0.002(2) 0.005(3) 0.008(3)
    N6 0.044(3) 0.049(3) 0.046(3) -0.002(2) 0.015(2) -0.003(2)
    N7 0.041(3) 0.051(3) 0.046(3) 0.008(2) 0.015(2) 0.000(2)
    N8 0.097(5) 0.081(5) 0.074(4) 0.010(3) 0.046(4) 0.014(4)
    N9 0.031(2) 0.030(2) 0.053(3) 0.0021(17) 0.009(2) -0.003(2)
    N10 0.044(3) 0.045(3) 0.051(3) 0.002(2) 0.018(2) 0.007(2)
    O1 0.129(5) 0.108(4) 0.094(4) 0.031(3) 0.069(4) 0.030(3)
    O2 0.046(3) 0.064(3) 0.155(5) -0.001(2) 0.022(3) 0.009(3)
    O3 0.164(6) 0.064(3) 0.081(4) 0.001(3) 0.037(4) -0.009(3)
    O4 0.050(3) 0.066(3) 0.194(6) 0.021(2) 0.036(3) 0.013(3)
    O5 0.220(9) 0.107(6) 0.183(7) -0.039(5) 0.071(6) 0.051(5)
    O6 0.137(6) 0.225(9) 0.109(5) -0.035(6) 0.038(5) 0.010(5)
    O7 0.259(10) 0.101(5) 0.202(8) 0.009(6) 0.147(7) -0.021(5)
    O8 0.074(5) 0.219(9) 0.332(12) -0.024(5) 0.084(6) -0.080(8)
    Zn1 0.0370(4) 0.0292(3) 0.0523(4) -0.0038(2) 0.0143(3) -0.0033(3)
_geom_special_details
;
All e.s.d.'s (except the e.s.d. in the dihedral angle between two l.s. planes)
are estimated using the full covariance matrix. The cell e.s.d.'s are taken
into account individually in the estimation of e.s.d.'s in distances, angles
and torsion angles; correlations between e.s.d.'s in cell parameters are only
used when they are defined by crystal symmetry. An approximate (isotropic)
treatment of cell e.s.d.'s is used for estimating e.s.d.'s involving l.s.
planes.
;
loop_
    _geom_bond_atom_site_label_1
    _geom_bond_atom_site_label_2
    _geom_bond_site_symmetry_2
    _geom_bond_distance
    _geom_bond_publ_flag
    C1 N4 . 1.310(7) ?
    C1 N5 . 1.359(7) ?
    C1 H1 . 0.9300 ?
    C2 N5 . 1.302(7) ?
    C2 N3 . 1.335(6) ?
    C2 H2 . 0.9300 ?
    C3 N1 . 1.306(6) ?
    C3 C4 . 1.384(7) ?
    C3 N3 . 1.420(6) ?
    C4 C5 . 1.357(7) ?
    C4 H4 . 0.9300 ?
    C5 C6 . 1.401(7) ?
    C5 H5 . 0.9300 ?
    C6 C7 . 1.381(7) ?
    C6 C9 . 1.423(8) ?
    C7 N1 . 1.343(6) ?
    C7 C8 . 1.440(7) ?
    C8 N2 . 1.351(6) ?
    C8 C11 . 1.407(7) ?
    C9 C10 . 1.331(8) ?
    C9 H9 . 0.9300 ?
    C10 C11 . 1.417(8) ?
    C10 H10 . 0.9300 ?
    C11 C14 . 1.413(8) ?
    C12 N2 . 1.331(7) ?
    C12 C13 . 1.391(8) ?
    C12 H12 . 0.9300 ?
    C13 C14 . 1.347(8) ?
    C13 H13 . 0.9300 ?
    C14 H14 . 0.9300 ?
    C15 N6 . 1.308(7) ?
    C15 N8 . 1.357(8) ?
    C15 H15 . 0.9300 ?
    C16 N8 . 1.321(9) ?
    C16 N7 . 1.350(7) ?
    C16 H16 . 0.9300 ?
    C17 N9 . 1.299(7) ?
    C17 N7 . 1.395(7) ?
    C17 C18 . 1.417(7) ?
    C18 C32 . 1.342(9) ?
    C18 H18 . 0.9300 ?
    C19 C22 . 1.405(9) ?
    C19 C32 . 1.413(9) ?
    C19 C20 . 1.418(7) ?
    C20 N9 . 1.337(6) ?
    C20 C21 . 1.416(8) ?
    C21 N10 . 1.355(6) ?
    C21 C24 . 1.408(7) ?
    C22 C23 . 1.330(10) ?
    C22 H22 . 0.9300 ?
    C23 C24 . 1.448(9) ?
    C23 H23 . 0.9300 ?
    C24 C25 . 1.395(10) ?
    C25 C26 . 1.360(9) ?
    C25 H25 . 0.9300 ?
    C26 C27 . 1.399(8) ?
    C26 H26 . 0.9300 ?
    C27 N10 . 1.309(7) ?
    C27 H27 . 0.9300 ?
    C32 H32 . 0.9300 ?
    Cl1 O8 . 1.323(7) ?
    Cl1 O5 . 1.356(6) ?
    Cl1 O7 . 1.379(7) ?
    Cl1 O6 . 1.403(7) ?
    Cl2 O1 . 1.390(5) ?
    Cl2 O2 . 1.398(5) ?
    Cl2 O4 . 1.411(4) ?
    Cl2 O3 . 1.424(5) ?
    N1 Zn1 . 2.072(4) Y
    N2 Zn1 . 2.235(4) Y
    N3 N4 . 1.355(5) ?
    N4 Zn1 . 2.220(4) Y
    N6 N7 . 1.367(6) ?
    N6 Zn1 . 2.344(5) Y
    N9 Zn1 . 2.079(4) Y
    N10 Zn1 . 2.141(5) Y
loop_
    _geom_angle_atom_site_label_1
    _geom_angle_atom_site_label_2
    _geom_angle_atom_site_label_3
    _geom_angle_site_symmetry_1
    _geom_angle_site_symmetry_3
    _geom_angle
    _geom_angle_publ_flag
    N4 C1 N5 . . 114.6(5) ?
    N4 C1 H1 . . 122.7 ?
    N5 C1 H1 . . 122.7 ?
    N5 C2 N3 . . 110.3(5) ?
    N5 C2 H2 . . 124.8 ?
    N3 C2 H2 . . 124.8 ?
    N1 C3 C4 . . 124.3(5) ?
    N1 C3 N3 . . 112.4(4) ?
    C4 C3 N3 . . 123.4(4) ?
    C5 C4 C3 . . 116.8(5) ?
    C5 C4 H4 . . 121.6 ?
    C3 C4 H4 . . 121.6 ?
    C4 C5 C6 . . 121.2(5) ?
    C4 C5 H5 . . 119.4 ?
    C6 C5 H5 . . 119.4 ?
    C7 C6 C5 . . 116.6(5) ?
    C7 C6 C9 . . 118.2(5) ?
    C5 C6 C9 . . 125.2(5) ?
    N1 C7 C6 . . 122.6(5) ?
    N1 C7 C8 . . 116.2(4) ?
    C6 C7 C8 . . 121.3(5) ?
    N2 C8 C11 . . 124.3(5) ?
    N2 C8 C7 . . 117.2(4) ?
    C11 C8 C7 . . 118.4(5) ?
    C10 C9 C6 . . 121.2(6) ?
    C10 C9 H9 . . 119.4 ?
    C6 C9 H9 . . 119.4 ?
    C9 C10 C11 . . 122.4(6) ?
    C9 C10 H10 . . 118.8 ?
    C11 C10 H10 . . 118.8 ?
    C8 C11 C14 . . 115.8(5) ?
    C8 C11 C10 . . 118.4(5) ?
    C14 C11 C10 . . 125.8(5) ?
    N2 C12 C13 . . 123.1(6) ?
    N2 C12 H12 . . 118.4 ?
    C13 C12 H12 . . 118.4 ?
    C14 C13 C12 . . 119.9(6) ?
    C14 C13 H13 . . 120.1 ?
    C12 C13 H13 . . 120.1 ?
    C13 C14 C11 . . 120.0(5) ?
    C13 C14 H14 . . 120.0 ?
    C11 C14 H14 . . 120.0 ?
    N6 C15 N8 . . 115.3(6) ?
    N6 C15 H15 . . 122.3 ?
    N8 C15 H15 . . 122.3 ?
    N8 C16 N7 . . 110.2(6) ?
    N8 C16 H16 . . 124.9 ?
    N7 C16 H16 . . 124.9 ?
    N9 C17 N7 . . 114.9(5) ?
    N9 C17 C18 . . 123.3(6) ?
    N7 C17 C18 . . 121.8(6) ?
    C32 C18 C17 . . 116.5(6) ?
    C32 C18 H18 . . 121.7 ?
    C17 C18 H18 . . 121.7 ?
    C22 C19 C32 . . 126.3(6) ?
    C22 C19 C20 . . 118.2(6) ?
    C32 C19 C20 . . 115.6(6) ?
    N9 C20 C21 . . 116.8(5) ?
    N9 C20 C19 . . 121.6(6) ?
    C21 C20 C19 . . 121.6(5) ?
    N10 C21 C24 . . 123.6(6) ?
    N10 C21 C20 . . 117.9(5) ?
    C24 C21 C20 . . 118.5(5) ?
    C23 C22 C19 . . 121.3(6) ?
    C23 C22 H22 . . 119.3 ?
    C19 C22 H22 . . 119.3 ?
    C22 C23 C24 . . 122.1(7) ?
    C22 C23 H23 . . 118.9 ?
    C24 C23 H23 . . 118.9 ?
    C25 C24 C21 . . 115.9(6) ?
    C25 C24 C23 . . 125.8(7) ?
    C21 C24 C23 . . 118.2(7) ?
    C26 C25 C24 . . 120.1(7) ?
    C26 C25 H25 . . 119.9 ?
    C24 C25 H25 . . 119.9 ?
    C25 C26 C27 . . 119.8(7) ?
    C25 C26 H26 . . 120.1 ?
    C27 C26 H26 . . 120.1 ?
    N10 C27 C26 . . 122.0(6) ?
    N10 C27 H27 . . 119.0 ?
    C26 C27 H27 . . 119.0 ?
    C18 C32 C19 . . 122.6(6) ?
    C18 C32 H32 . . 118.7 ?
    C19 C32 H32 . . 118.7 ?
    O8 Cl1 O5 . . 119.2(6) ?
    O8 Cl1 O7 . . 110.4(5) ?
    O5 Cl1 O7 . . 108.3(5) ?
    O8 Cl1 O6 . . 110.0(6) ?
    O5 Cl1 O6 . . 103.9(5) ?
    O7 Cl1 O6 . . 103.7(5) ?
    O1 Cl2 O2 . . 110.2(3) ?
    O1 Cl2 O4 . . 111.5(4) ?
    O2 Cl2 O4 . . 108.6(3) ?
    O1 Cl2 O3 . . 108.6(3) ?
    O2 Cl2 O3 . . 109.3(4) ?
    O4 Cl2 O3 . . 108.6(4) ?
    C3 N1 C7 . . 118.4(4) ?
    C3 N1 Zn1 . . 122.9(3) ?
    C7 N1 Zn1 . . 118.6(3) ?
    C12 N2 C8 . . 116.8(5) ?
    C12 N2 Zn1 . . 131.0(4) ?
    C8 N2 Zn1 . . 112.2(3) ?
    C2 N3 N4 . . 109.8(4) ?
    C2 N3 C3 . . 131.4(4) ?
    N4 N3 C3 . . 118.7(4) ?
    C1 N4 N3 . . 102.2(4) ?
    C1 N4 Zn1 . . 145.6(4) ?
    N3 N4 Zn1 . . 112.2(3) ?
    C2 N5 C1 . . 103.1(5) ?
    C15 N6 N7 . . 102.7(5) ?
    C15 N6 Zn1 . . 146.4(4) ?
    N7 N6 Zn1 . . 110.1(3) ?
    C16 N7 N6 . . 109.0(5) ?
    C16 N7 C17 . . 132.8(5) ?
    N6 N7 C17 . . 118.0(4) ?
    C16 N8 C15 . . 102.8(6) ?
    C17 N9 C20 . . 120.3(5) ?
    C17 N9 Zn1 . . 124.3(4) ?
    C20 N9 Zn1 . . 115.4(4) ?
    C27 N10 C21 . . 118.4(5) ?
    C27 N10 Zn1 . . 129.6(4) ?
    C21 N10 Zn1 . . 112.0(4) ?
    N1 Zn1 N9 . . 160.34(17) Y
    N1 Zn1 N10 . . 119.88(17) Y
    N9 Zn1 N10 . . 77.86(18) Y
    N1 Zn1 N4 . . 73.44(15) Y
    N9 Zn1 N4 . . 114.63(15) Y
    N10 Zn1 N4 . . 98.22(16) Y
    N1 Zn1 N2 . . 75.83(15) Y
    N9 Zn1 N2 . . 95.08(15) Y
    N10 Zn1 N2 . . 95.62(16) Y
    N4 Zn1 N2 . . 149.23(15) Y
    N1 Zn1 N6 . . 91.45(16) Y
    N9 Zn1 N6 . . 71.43(17) Y
    N10 Zn1 N6 . . 148.63(17) Y
    N4 Zn1 N6 . . 88.99(16) Y
    N2 Zn1 N6 . . 93.32(16) Y
loop_
    _geom_torsion_atom_site_label_1
    _geom_torsion_atom_site_label_2
    _geom_torsion_atom_site_label_3
    _geom_torsion_atom_site_label_4
    _geom_torsion_site_symmetry_1
    _geom_torsion_site_symmetry_2
    _geom_torsion_site_symmetry_3
    _geom_torsion_site_symmetry_4
    _geom_torsion
    _geom_torsion_publ_flag
    N1 C3 C4 C5 . . . . -1.6(8) ?
    N3 C3 C4 C5 . . . . 178.2(5) ?
    C3 C4 C5 C6 . . . . -0.4(8) ?
    C4 C5 C6 C7 . . . . 2.9(8) ?
    C4 C5 C6 C9 . . . . -178.1(6) ?
    C5 C6 C7 N1 . . . . -3.8(8) ?
    C9 C6 C7 N1 . . . . 177.1(5) ?
    C5 C6 C7 C8 . . . . 175.4(5) ?
    C9 C6 C7 C8 . . . . -3.7(8) ?
    N1 C7 C8 N2 . . . . 2.7(7) ?
    C6 C7 C8 N2 . . . . -176.6(5) ?
    N1 C7 C8 C11 . . . . -177.4(5) ?
    C6 C7 C8 C11 . . . . 3.3(8) ?
    C7 C6 C9 C10 . . . . 1.1(9) ?
    C5 C6 C9 C10 . . . . -177.9(6) ?
    C6 C9 C10 C11 . . . . 1.8(11) ?
    N2 C8 C11 C14 . . . . 1.5(9) ?
    C7 C8 C11 C14 . . . . -178.3(5) ?
    N2 C8 C11 C10 . . . . 179.5(6) ?
    C7 C8 C11 C10 . . . . -0.3(8) ?
    C9 C10 C11 C8 . . . . -2.2(10) ?
    C9 C10 C11 C14 . . . . 175.6(6) ?
    N2 C12 C13 C14 . . . . 1.0(11) ?
    C12 C13 C14 C11 . . . . -2.2(11) ?
    C8 C11 C14 C13 . . . . 1.0(9) ?
    C10 C11 C14 C13 . . . . -176.8(7) ?
    N9 C17 C18 C32 . . . . -0.6(7) ?
    N7 C17 C18 C32 . . . . 180.0(5) ?
    C22 C19 C20 N9 . . . . 179.8(5) ?
    C32 C19 C20 N9 . . . . -0.6(7) ?
    C22 C19 C20 C21 . . . . -1.6(7) ?
    C32 C19 C20 C21 . . . . 178.0(5) ?
    N9 C20 C21 N10 . . . . 0.7(7) ?
    C19 C20 C21 N10 . . . . -178.0(4) ?
    N9 C20 C21 C24 . . . . 180.0(5) ?
    C19 C20 C21 C24 . . . . 1.3(7) ?
    C32 C19 C22 C23 . . . . -179.4(6) ?
    C20 C19 C22 C23 . . . . 0.2(9) ?
    C19 C22 C23 C24 . . . . 1.4(10) ?
    N10 C21 C24 C25 . . . . -1.3(8) ?
    C20 C21 C24 C25 . . . . 179.4(5) ?
    N10 C21 C24 C23 . . . . 179.6(5) ?
    C20 C21 C24 C23 . . . . 0.3(8) ?
    C22 C23 C24 C25 . . . . 179.3(6) ?
    C22 C23 C24 C21 . . . . -1.7(9) ?
    C21 C24 C25 C26 . . . . 1.8(9) ?
    C23 C24 C25 C26 . . . . -179.2(6) ?
    C24 C25 C26 C27 . . . . 0.1(10) ?
    C25 C26 C27 N10 . . . . -2.7(10) ?
    C17 C18 C32 C19 . . . . -0.9(8) ?
    C22 C19 C32 C18 . . . . -179.0(6) ?
    C20 C19 C32 C18 . . . . 1.4(8) ?
    C4 C3 N1 C7 . . . . 0.9(8) ?
    N3 C3 N1 C7 . . . . -179.0(4) ?
    C4 C3 N1 Zn1 . . . . -174.2(4) ?
    N3 C3 N1 Zn1 . . . . 5.9(6) ?
    C6 C7 N1 C3 . . . . 2.0(7) ?
    C8 C7 N1 C3 . . . . -177.3(4) ?
    C6 C7 N1 Zn1 . . . . 177.3(4) ?
    C8 C7 N1 Zn1 . . . . -1.9(6) ?
    C13 C12 N2 C8 . . . . 1.4(9) ?
    C13 C12 N2 Zn1 . . . . -179.5(5) ?
    C11 C8 N2 C12 . . . . -2.6(8) ?
    C7 C8 N2 C12 . . . . 177.2(5) ?
    C11 C8 N2 Zn1 . . . . 178.1(4) ?
    C7 C8 N2 Zn1 . . . . -2.1(6) ?
    N5 C2 N3 N4 . . . . -0.7(7) ?
    N5 C2 N3 C3 . . . . -176.8(5) ?
    N1 C3 N3 C2 . . . . 174.5(5) ?
    C4 C3 N3 C2 . . . . -5.3(9) ?
    N1 C3 N3 N4 . . . . -1.2(6) ?
    C4 C3 N3 N4 . . . . 178.9(5) ?
    N5 C1 N4 N3 . . . . 0.4(7) ?
    N5 C1 N4 Zn1 . . . . -179.5(5) ?
    C2 N3 N4 C1 . . . . 0.2(6) ?
    C3 N3 N4 C1 . . . . 176.9(5) ?
    C2 N3 N4 Zn1 . . . . -179.9(4) ?
    C3 N3 N4 Zn1 . . . . -3.2(6) ?
    N3 C2 N5 C1 . . . . 0.9(7) ?
    N4 C1 N5 C2 . . . . -0.8(8) ?
    N8 C15 N6 N7 . . . . -0.5(6) ?
    N8 C15 N6 Zn1 . . . . 166.1(5) ?
    N8 C16 N7 N6 . . . . 0.9(7) ?
    N8 C16 N7 C17 . . . . 175.1(5) ?
    C15 N6 N7 C16 . . . . -0.2(6) ?
    Zn1 N6 N7 C16 . . . . -172.4(4) ?
    C15 N6 N7 C17 . . . . -175.4(4) ?
    Zn1 N6 N7 C17 . . . . 12.4(5) ?
    N9 C17 N7 C16 . . . . 177.3(5) ?
    C18 C17 N7 C16 . . . . -3.2(9) ?
    N9 C17 N7 N6 . . . . -8.8(6) ?
    C18 C17 N7 N6 . . . . 170.6(4) ?
    N7 C16 N8 C15 . . . . -1.1(7) ?
    N6 C15 N8 C16 . . . . 1.0(7) ?
    N7 C17 N9 C20 . . . . -179.1(4) ?
    C18 C17 N9 C20 . . . . 1.5(7) ?
    N7 C17 N9 Zn1 . . . . -0.6(6) ?
    C18 C17 N9 Zn1 . . . . -180.0(4) ?
    C21 C20 N9 C17 . . . . -179.5(4) ?
    C19 C20 N9 C17 . . . . -0.8(7) ?
    C21 C20 N9 Zn1 . . . . 1.9(6) ?
    C19 C20 N9 Zn1 . . . . -179.5(4) ?
    C26 C27 N10 C21 . . . . 3.2(8) ?
    C26 C27 N10 Zn1 . . . . -175.8(4) ?
    C24 C21 N10 C27 . . . . -1.2(7) ?
    C20 C21 N10 C27 . . . . 178.1(5) ?
    C24 C21 N10 Zn1 . . . . 178.0(4) ?
    C20 C21 N10 Zn1 . . . . -2.7(5) ?
    C3 N1 Zn1 N9 . . . . 111.5(5) ?
    C7 N1 Zn1 N9 . . . . -63.6(6) ?
    C3 N1 Zn1 N10 . . . . -95.9(4) ?
    C7 N1 Zn1 N10 . . . . 89.0(4) ?
    C3 N1 Zn1 N4 . . . . -5.9(4) ?
    C7 N1 Zn1 N4 . . . . 179.0(4) ?
    C3 N1 Zn1 N2 . . . . 175.7(4) ?
    C7 N1 Zn1 N2 . . . . 0.6(4) ?
    C3 N1 Zn1 N6 . . . . 82.7(4) ?
    C7 N1 Zn1 N6 . . . . -92.4(4) ?
    C17 N9 Zn1 N1 . . . . -25.2(7) ?
    C20 N9 Zn1 N1 . . . . 153.4(4) ?
    C17 N9 Zn1 N10 . . . . 178.9(4) ?
    C20 N9 Zn1 N10 . . . . -2.5(3) ?
    C17 N9 Zn1 N4 . . . . 85.3(4) ?
    C20 N9 Zn1 N4 . . . . -96.1(4) ?
    C17 N9 Zn1 N2 . . . . -86.4(4) ?
    C20 N9 Zn1 N2 . . . . 92.2(3) ?
    C17 N9 Zn1 N6 . . . . 5.4(4) ?
    C20 N9 Zn1 N6 . . . . -176.0(4) ?
    C27 N10 Zn1 N1 . . . . 10.9(5) ?
    C21 N10 Zn1 N1 . . . . -168.1(3) ?
    C27 N10 Zn1 N9 . . . . -178.2(5) ?
    C21 N10 Zn1 N9 . . . . 2.7(3) ?
    C27 N10 Zn1 N4 . . . . -64.6(5) ?
    C21 N10 Zn1 N4 . . . . 116.3(3) ?
    C27 N10 Zn1 N2 . . . . 87.8(5) ?
    C21 N10 Zn1 N2 . . . . -91.3(3) ?
    C27 N10 Zn1 N6 . . . . -166.3(4) ?
    C21 N10 Zn1 N6 . . . . 14.6(5) ?
    C1 N4 Zn1 N1 . . . . -175.7(8) ?
    N3 N4 Zn1 N1 . . . . 4.4(3) ?
    C1 N4 Zn1 N9 . . . . 23.5(8) ?
    N3 N4 Zn1 N9 . . . . -156.4(3) ?
    C1 N4 Zn1 N10 . . . . -56.9(8) ?
    N3 N4 Zn1 N10 . . . . 123.2(4) ?
    C1 N4 Zn1 N2 . . . . -172.7(7) ?
    N3 N4 Zn1 N2 . . . . 7.4(6) ?
    C1 N4 Zn1 N6 . . . . 92.5(8) ?
    N3 N4 Zn1 N6 . . . . -87.4(4) ?
    C12 N2 Zn1 N1 . . . . -178.3(6) ?
    C8 N2 Zn1 N1 . . . . 0.8(4) ?
    C12 N2 Zn1 N9 . . . . -16.0(5) ?
    C8 N2 Zn1 N9 . . . . 163.1(4) ?
    C12 N2 Zn1 N10 . . . . 62.2(5) ?
    C8 N2 Zn1 N10 . . . . -118.6(4) ?
    C12 N2 Zn1 N4 . . . . 178.7(5) ?
    C8 N2 Zn1 N4 . . . . -2.1(6) ?
    C12 N2 Zn1 N6 . . . . -87.7(5) ?
    C8 N2 Zn1 N6 . . . . 91.5(4) ?
    C15 N6 Zn1 N1 . . . . -5.0(7) ?
    N7 N6 Zn1 N1 . . . . 161.1(3) ?
    C15 N6 Zn1 N9 . . . . -175.1(7) ?
    N7 N6 Zn1 N9 . . . . -9.0(3) ?
    C15 N6 Zn1 N10 . . . . 172.6(6) ?
    N7 N6 Zn1 N10 . . . . -21.2(5) ?
    C15 N6 Zn1 N4 . . . . 68.4(7) ?
    N7 N6 Zn1 N4 . . . . -125.5(3) ?
    C15 N6 Zn1 N2 . . . . -80.9(7) ?
    N7 N6 Zn1 N2 . . . . 85.2(3) ?
data_global
_journal_date_recd_electronic     2009-09-14
_journal_date_accepted     2009-09-24
_journal_name_full     'Acta Crystallographica, Section E'
_journal_year     2009
_journal_volume     65
_journal_issue     11
_journal_page_first     m1279
_journal_page_last     m1279
_journal_paper_category     QM
_journal_coeditor_code     BT5062
_publ_contact_author
;
      Shi Jing Min
      Department of Chemistry
      Shandong Normal University
      Jinan 250014
      People's Republic of China
;
_publ_contact_author_email     shijingmin1955@yahoo.com.cn
_publ_contact_author_fax     '86 531 86180017'
_publ_contact_author_phone     '86 531 86180743'
_publ_section_title
;\
Bis[2-(1<i>H</i>-1,2,4-triazol-1-yl-\k<i>N</i>^2^)-1,10-phenanthroline-\
\k^2^<i>N</i>,<i>N</i>']zinc(II) bis(perchlorate)
;
loop_
    _publ_author_name
    _publ_author_address
    'Xie, Long Miao'
;     Department of Chemistry
      Shandong Normal University
      Jinan 250014
      People's Republic of China
;
    'Meng, Lin'
;     Department of Chemistry
      Shandong Normal University
      Jinan 250014
      People's Republic of China
;
    'Shi, Jing Min'
;     Department of Chemistry
      Shandong Normal University
      Jinan 250014
      People's Republic of China
;
