# Supplementary material for: Bis[2-(1H-1,2,4-triazol-1-yl-κN 2)-1,10-phenanthroline-κ2 N,N′]zinc(II) bis­(perchlorate)
Source: Acta Crystallogr Sect E Struct Rep Online. 2009 Oct 3;65(Pt 11):m1279. doi: 10.1107/S160053680903877X (PMC2971005; doi:10.1107/S160053680903877X)
Supplement: Supplementary file 2 [file e-65-m1279-Isup2.hkl]

# 
# h,k,l, Fc-squared, Fo-squared, sigma(Fo-squared) and status flag 
# 
data_I
_shelx_title ' 90514bm in C2/c' 
_shelx_refln_list_code          4 
_shelx_F_calc_maximum     1038.60 
_exptl_crystal_F_000      3072.00 
_reflns_d_resolution_high  0.7828 
 
loop_ 
 _symmetry_equiv_pos_as_xyz 
 'x, y, z' 
 '-x, y, -z+1/2' 
 'x+1/2, y+1/2, z' 
 '-x+1/2, y+1/2, -z+1/2' 
 '-x, -y, -z' 
 'x, -y, z-1/2' 
 '-x+1/2, -y+1/2, -z' 
 'x+1/2, -y+1/2, z-1/2' 
 
_cell_length_a    16.3818 
_cell_length_b    26.2776 
_cell_length_c    15.7014 
_cell_angle_alpha  90.000 
_cell_angle_beta  117.399 
_cell_angle_gamma  90.000 
 
_shelx_F_squared_multiplier     1.000 
 
loop_ 
 _refln_index_h 
 _refln_index_k 
 _refln_index_l 
 _refln_F_squared_calc 
 _refln_F_squared_meas 
 _refln_F_squared_sigma 
 _refln_observed_status 
   2   0   0   111683.78   116083.29   2674.56 o 
   4   0   0   161680.22   187929.45   6094.89 o 
   6   0   0    28945.91    30639.67    942.69 o 
   8   0   0     1661.12     1520.32    166.12 o 
  10   0   0    16926.18    15941.14    563.92 o 
  12   0   0     6043.43     6059.32    664.03 o 
  14   0   0       73.23      308.30    343.88 o 
  16   0   0       79.46       11.86    355.73 o 
  18   0   0       67.68      438.74    403.16 o 
   1   1   0     4379.62     3248.22    249.01 o 
   3   1   0     1233.58     1810.81     77.25 o 
   5   1   0    65295.35    78015.90   1326.72 o 
   7   1   0    52836.27    54735.05    991.78 o 
   9   1   0     1690.10     1922.35    136.92 o 
  11   1   0     2938.80     2660.15    379.45 o 
  13   1   0     2070.73     2120.53    350.96 o 
  15   1   0       36.18      108.18    238.85 o 
  17   1   0      621.38      882.78    318.29 o 
   0   2   0     6045.42     2715.43    130.44 o 
   2   2   0     5147.04     6784.81    136.39 o 
   4   2   0   137019.39   150638.16   2469.09 o 
   6   2   0     2598.77     3098.85    140.34 o 
   8   2   0        6.23       85.88     67.09 o 
  10   2   0      736.32      570.73    102.55 o 
  12   2   0     1358.79     1099.28    283.60 o 
  14   2   0      545.34      355.54    253.17 o 
  16   2   0      110.82      389.05    264.02 o 
  18   2   0       41.82      325.04    283.60 o 
   1   3   0    19615.45    23037.69    408.52 o 
   3   3   0   252982.06   282859.28   4144.40 o 
   5   3   0   169809.95   189390.48   3105.77 o 
   7   3   0    16766.06    16157.01    654.03 o 
   9   3   0       26.65        6.67     69.01 o 
  11   3   0       29.93        0.00    175.48 o 
  13   3   0     9490.04     8560.68    578.36 o 
  15   3   0      182.14      486.92    261.63 o 
  17   3   0      241.67      497.14    284.59 o 
   0   4   0      448.16      389.07     54.02 o 
   2   4   0    27586.86    30264.78    483.65 o 
   4   4   0   220110.55   251142.50   3696.00 o 
   6   4   0     7481.56     9181.66    431.30 o 
   8   4   0    28705.47    29971.43    612.67 o 
  10   4   0    15337.99    16882.15    420.96 o 
  12   4   0     6015.31     5948.08    477.71 o 
  14   4   0     2942.02     2970.83    515.81 o 
  16   4   0       73.90      363.38    259.52 o 
  18   4   0      216.22      159.44    426.88 o 
   1   5   0    44926.01    55953.77    963.08 o 
   3   5   0    10735.06    11275.74    225.34 o 
   5   5   0     3563.48     4401.46    182.39 o 
   7   5   0    74480.88    78144.47   1242.30 o 
   9   5   0    10999.70    12185.95    297.99 o 
  11   5   0     1160.08     1242.04    283.60 o 
  13   5   0       14.63       11.13    205.30 o 
  15   5   0     1052.36      910.37    634.39 o 
  17   5   0      466.18     1035.63    316.25 o 
   0   6   0    30616.06    36604.92   1292.50 o 
   2   6   0     7241.69     8899.66    188.55 o 
   4   6   0    31947.94    34340.54    573.51 o 
   6   6   0    23151.41    27428.14    495.24 o 
   8   6   0    54690.31    54803.64    918.73 o 
  10   6   0     9192.43     9059.42    257.12 o 
  12   6   0     1662.12     1594.89    301.85 o 
  14   6   0      695.02      477.37    272.73 o 
  16   6   0      136.01      328.86    251.12 o 
  18   6   0       37.87      477.92    289.18 o 
   1   7   0      456.38      473.65     62.29 o 
   3   7   0     5306.45     4372.93    129.85 o 
   5   7   0    53888.57    58928.32    949.34 o 
   7   7   0     4330.53     4340.50    161.36 o 
   9   7   0    19401.78    21147.30    437.60 o 
  11   7   0     2231.76     2547.23    238.76 o 
  13   7   0     7055.70     6508.15    509.61 o 
  15   7   0     4696.36     3615.91    452.54 o 
  17   7   0      703.79     1076.93    432.81 o 
   0   8   0     3298.80     2407.13    237.16 o 
   2   8   0    18677.51    19310.47    399.36 o 
   4   8   0     9077.05     6803.41    179.83 o 
   6   8   0    11095.74    13924.65    304.28 o 
   8   8   0      110.90       79.46     66.15 o 
  10   8   0      642.34      318.97     85.91 o 
  12   8   0     2589.40     2443.10    350.96 o 
  14   8   0    17134.73    15812.05    749.55 o 
  16   8   0      469.39      512.46    288.45 o 
  18   8   0      217.77        0.00    367.59 o 
   1   9   0    13368.91    12361.87    294.38 o 
   3   9   0     3921.65     3228.67    119.13 o 
   5   9   0     3059.03     2697.58    128.65 o 
   7   9   0      882.77     1194.68    125.99 o 
   9   9   0     4136.88     4572.85    192.27 o 
  11   9   0     2323.91     2750.49    435.88 o 
  13   9   0       12.17      171.48    260.87 o 
  15   9   0       34.27        0.00    222.08 o 
  17   9   0      424.03      600.58    309.89 o 
   0  10   0    19891.71    18865.70    806.33 o 
   2  10   0     6316.89     6233.99    194.76 o 
   4  10   0      838.87     1351.68     98.37 o 
   6  10   0      486.04      560.65     81.14 o 
   8  10   0     1014.18     1228.67    116.93 o 
  10  10   0       81.73      101.37    105.05 o 
  12  10   0     4956.78     4374.02    675.89 o 
  14  10   0     4467.51     4073.89    460.24 o 
  16  10   0      154.83      747.53    301.50 o 
   1  11   0     1175.54     1307.63    129.72 o 
   3  11   0     8730.66     8318.21    212.56 o 
   5  11   0     3272.58     2977.76    164.68 o 
   7  11   0    11426.69    10890.29    323.02 o 
   9  11   0     8705.20     7612.09    248.58 o 
  11  11   0       11.11       21.81    134.00 o 
  13  11   0      986.74      598.33    253.17 o 
  15  11   0       99.99      370.04    264.02 o 
  17  11   0     2555.64     1894.43    557.31 o 
   0  12   0    63961.44    68027.98   2418.98 o 
   2  12   0    11770.88    12149.84    311.97 o 
   4  12   0     3766.81     4416.30    164.13 o 
   6  12   0        0.04        0.00     64.30 o 
   8  12   0       18.96        0.00     80.51 o 
  10  12   0     7688.09     7739.83    334.60 o 
  12  12   0     2531.02     2315.22    329.21 o 
  14  12   0      912.88      882.86    275.17 o 
  16  12   0      247.63      526.41    276.31 o 
   1  13   0     8455.48     9031.21    377.03 o 
   3  13   0       10.66        0.00     66.13 o 
   5  13   0      601.45      641.94     91.95 o 
   7  13   0     1165.87     1422.74    129.32 o 
   9  13   0      788.19      930.77    120.96 o 
  11  13   0      119.08      260.55    161.65 o 
  13  13   0      494.65      612.65    238.85 o 
  15  13   0       68.48      199.71    237.97 o 
  17  13   0      257.95      519.95    305.27 o 
   0  14   0      849.52     1245.07    260.87 o 
   2  14   0     2389.90     2370.54    279.73 o 
   4  14   0     2695.01     2530.49    196.13 o 
   6  14   0     3113.14     3602.45    198.98 o 
   8  14   0     1753.98     1996.68    157.56 o 
  10  14   0     1871.74     2054.26    193.59 o 
  12  14   0     8208.62     8477.59    895.26 o 
  14  14   0       41.47      102.84    229.55 o 
  16  14   0        1.01      504.40    563.24 o 
   1  15   0     4939.47     6490.65    533.60 o 
   3  15   0     4790.04     5161.04    225.66 o 
   5  15   0    16053.74    15252.52    532.07 o 
   7  15   0    16380.70    16222.22    509.80 o 
   9  15   0     5365.25     5205.00    267.32 o 
  11  15   0      312.51      708.09    183.18 o 
  13  15   0      620.39      809.15    263.22 o 
  15  15   0      121.55      209.42    244.70 o 
   0  16   0    21200.83    21166.11   1007.91 o 
   2  16   0     4240.52     4203.07    332.02 o 
   4  16   0     2324.89     2053.72    185.21 o 
   6  16   0      453.39      688.70    114.97 o 
   8  16   0        9.75        8.95     94.57 o 
  10  16   0      957.90      732.86    160.88 o 
  12  16   0     5242.43     5026.72    456.45 o 
  14  16   0     1916.27     2260.45    359.37 o 
  16  16   0      282.53      407.12    264.02 o 
   1  17   0     4369.12     5264.13    356.28 o 
   3  17   0     1528.40     1673.58    191.45 o 
   5  17   0     7602.80     6783.86    262.18 o 
   7  17   0     6661.88     7157.26    283.14 o 
   9  17   0     1130.33     1382.05    177.92 o 
  11  17   0       16.21       84.62    156.51 o 
  13  17   0       10.36      254.94    234.77 o 
  15  17   0      123.92        0.00    226.39 o 
   0  18   0     1295.45     1114.63    308.30 o 
   2  18   0     4930.76     4927.00    360.25 o 
   4  18   0      693.87      631.51    113.53 o 
   6  18   0     1246.32     1222.00    138.27 o 
   8  18   0     4111.85     4796.60    241.53 o 
  10  18   0     1091.62     1123.97    169.94 o 
  12  18   0       76.37        0.00    225.30 o 
  14  18   0      207.45      167.64    385.38 o 
   1  19   0      200.99      174.83    163.34 o 
   3  19   0     5094.06     5910.18    545.46 o 
   5  19   0    21072.70    19762.11    461.44 o 
   7  19   0      445.10      456.78    117.54 o 
   9  19   0      230.66      276.65    134.06 o 
  11  19   0      498.45      416.95    194.12 o 
  13  19   0       47.11      509.88    343.88 o 
  15  19   0     1395.69     1719.38    521.74 o 
   0  20   0     4894.66     4790.54    545.46 o 
   2  20   0     1991.99     2106.00    308.30 o 
   4  20   0      569.14      546.61    147.96 o 
   6  20   0     5835.02     5564.14    370.86 o 
   8  20   0       96.36      303.14    131.92 o 
  10  20   0     2529.28     2702.62    286.57 o 
  12  20   0     1543.68     1328.07    450.60 o 
  14  20   0       76.22      379.45    403.16 o 
   1  21   0     2134.19     1714.84    280.79 o 
   3  21   0      184.87      288.54    213.69 o 
   5  21   0      327.63      302.03    120.58 o 
   7  21   0      161.57       93.22    110.84 o 
   9  21   0      176.29      442.16    186.56 o 
  11  21   0      240.40      664.80    259.52 o 
  13  21   0        5.77      201.58    367.59 o 
   0  22   0      373.80      794.47    332.02 o 
   2  22   0     4320.78     4290.67    616.60 o 
   4  22   0     8266.21     7713.74    775.52 o 
   6  22   0     3278.66     3367.42    301.16 o 
   8  22   0     5180.76     5709.48    380.81 o 
  10  22   0      824.49     1398.39    355.73 o 
  12  22   0      540.87     1114.63    450.60 o 
  14  22   0      994.05     2015.82    545.46 o 
   1  23   0     1583.56     1793.95    301.50 o 
   3  23   0     1289.83     1438.26    308.30 o 
   5  23   0     3226.72     3509.45    384.60 o 
   7  23   0     4056.76     2873.36    372.61 o 
   9  23   0     2531.09     2660.95    406.40 o 
  11  23   0       70.68      415.75    271.63 o 
  13  23   0     1201.53     1754.95    545.46 o 
   0  24   0     1183.19     1292.50    403.16 o 
   2  24   0     1332.39     1068.17    271.63 o 
   4  24   0       96.81      337.72    217.52 o 
   6  24   0      254.14      378.13    224.53 o 
   8  24   0       42.34      135.76    195.68 o 
  10  24   0     2232.91     3181.84    414.47 o 
  12  24   0      215.31     1090.91    462.45 o 
   1  25   0      399.51      260.44    229.55 o 
   3  25   0       92.06       86.72    213.69 o 
   5  25   0     2697.26     2913.12    374.80 o 
   7  25   0     1473.02     1703.90    329.21 o 
   9  25   0       19.79      120.72    195.68 o 
  11  25   0       99.17       72.29    259.52 o 
   0  26   0    14075.89    13079.11    924.91 o 
   2  26   0     3283.36     2866.61    384.60 o 
   4  26   0      489.66      104.78    230.47 o 
   6  26   0      781.15      595.48    266.74 o 
   8  26   0      111.14      158.26    193.42 o 
  10  26   0     1397.89     2028.68    409.09 o 
   1  27   0     3502.51     3173.50    410.59 o 
   3  27   0     3151.99     2980.32    402.47 o 
   5  27   0      847.82      851.67    486.17 o 
   7  27   0     2737.74     3570.88    444.15 o 
   9  27   0     1008.57     1060.47    309.89 o 
  11  27   0       13.75      782.61    426.88 o 
   0  28   0      161.44      142.29    343.88 o 
   2  28   0     1754.30     1821.11    352.16 o 
   4  28   0      527.78      810.28    275.17 o 
   6  28   0      309.77      133.00    251.12 o 
   8  28   0      223.19      300.22    409.09 o 
  10  28   0      621.97      332.02    415.02 o 
   1  29   0      127.32        0.00    244.70 o 
   3  29   0     1409.62     1691.69    356.28 o 
   5  29   0       46.68      315.61    251.12 o 
   7  29   0       13.64        0.00    385.38 o 
   9  29   0       50.20       94.86    379.45 o 
   0  30   0      873.86      877.47    450.60 o 
   2  30   0     1882.98      759.56    592.89 o 
   4  30   0       23.94      105.64    276.31 o 
   6  30   0      414.67      183.80    302.37 o 
   8  30   0      883.38      748.73    322.08 o 
   1  31   0        1.72        0.00    264.02 o 
   3  31   0      302.18      528.44    288.45 o 
   5  31   0     1491.13     1658.37    527.67 o 
   7  31   0     1212.33     1465.07    533.60 o 
   0  32   0       15.81        0.00    403.16 o 
   2  32   0       17.79      149.62    320.16 o 
   4  32   0       12.35        0.00    266.80 o 
   1  33   0        7.17        0.00    275.17 o 
   3  33   0      191.05       71.15    438.74 o 
 -17   1   1     1152.85      630.47    297.57 o 
 -15   1   1      167.80      132.59    229.55 o 
 -13   1   1     2370.17     1907.79    347.89 o 
 -11   1   1       66.94        0.00    183.89 o 
  -9   1   1     2218.51     2786.20    141.73 o 
  -7   1   1    11862.88    11698.80    270.70 o 
  -5   1   1    16971.59    17322.30    645.18 o 
  -3   1   1      797.12      557.13     55.86 o 
  -1   1   1     7101.33     6180.27    118.99 o 
   1   1   1     9892.37    10646.47    205.98 o 
   3   1   1   183711.98   210057.78   3411.46 o 
   5   1   1    18694.73    18336.67    387.99 o 
   7   1   1     6058.13     6979.67    223.37 o 
   9   1   1      309.38      203.56     81.99 o 
  11   1   1     1670.64     1616.13    289.18 o 
  13   1   1       21.91      160.83    229.55 o 
  15   1   1     2007.64     2567.85    415.02 o 
  17   1   1     1271.91     1678.07    347.28 o 
 -18   2   1       73.78      450.26    426.88 o 
 -16   2   1      570.83      244.15    250.72 o 
 -14   2   1    17573.08    14940.44    707.58 o 
 -12   2   1       98.04       52.17    209.12 o 
 -10   2   1     1520.28     1788.06    285.11 o 
  -8   2   1     9052.45     7243.73    208.48 o 
  -6   2   1     2101.91     2008.75     99.71 o 
  -4   2   1   173979.64   182815.03   2970.85 o 
  -2   2   1   113857.53   135587.77   1994.25 o 
   0   2   1    61162.36    68634.11   1335.05 o 
   2   2   1      437.21      579.15     46.43 o 
   4   2   1     3074.60     3394.97    205.38 o 
   6   2   1    38519.91    40383.21    760.46 o 
   8   2   1    13015.31    12162.23    328.33 o 
  10   2   1     5428.45     5273.32    330.32 o 
  12   2   1    15485.17    14801.57   1689.73 o 
  14   2   1     1445.19     2053.78    800.40 o 
  16   2   1       54.06      349.32    367.59 o 
  18   2   1       12.29      519.14    303.89 o 
 -17   3   1       48.35      317.83    278.66 o 
 -15   3   1       10.45        0.00    213.69 o 
 -13   3   1      201.84       93.35    230.47 o 
 -11   3   1        6.19       47.43    192.85 o 
  -9   3   1    26262.21    22949.32    493.14 o 
  -7   3   1    29120.40    33608.45    907.40 o 
  -5   3   1    39859.56    42145.85    745.51 o 
  -3   3   1    71993.18    89358.75   1338.79 o 
  -1   3   1      992.75     1716.13     56.60 o 
   1   3   1     5020.60     3488.90     83.85 o 
   3   3   1    72901.18    81409.61   1236.86 o 
   5   3   1    44149.43    50079.44    899.91 o 
   7   3   1    27684.76    29293.66    596.91 o 
   9   3   1        8.39       32.74     85.53 o 
  11   3   1     1203.06     1736.23    355.73 o 
  13   3   1     1176.67     1100.74    284.71 o 
  15   3   1      173.94      304.80    255.63 o 
  17   3   1       11.93      351.31    326.09 o 
 -18   4   1      265.14      275.24    276.31 o 
 -16   4   1      159.26      277.39    253.17 o 
 -14   4   1      125.40      133.29    224.53 o 
 -12   4   1     1152.62     1947.19    318.29 o 
 -10   4   1     1356.84     1191.31    120.07 o 
  -8   4   1     5294.73     6738.18    261.86 o 
  -6   4   1     5226.95     6094.89    177.06 o 
  -4   4   1    29892.49    36424.78    588.28 o 
  -2   4   1    13873.77    17507.99    330.40 o 
   0   4   1    26003.96    24559.72    521.08 o 
   2   4   1   186023.56   208452.31   3069.20 o 
   4   4   1       90.71       16.22     38.61 o 
   6   4   1    14966.47    13395.72    284.96 o 
   8   4   1     2407.69     2887.25    169.45 o 
  10   4   1    17755.74    17181.11    441.78 o 
  12   4   1      273.86      543.52    229.55 o 
  14   4   1     6359.71     5093.83    490.45 o 
  16   4   1      146.10      291.85    259.52 o 
 -17   5   1      796.66     1122.72    426.88 o 
 -15   5   1      513.60      495.80    267.92 o 
 -13   5   1     2194.59     1616.41    315.65 o 
 -11   5   1      606.39      825.60    234.32 o 
  -9   5   1    26744.38    28211.02    586.00 o 
  -7   5   1    18984.43    18227.72    360.70 o 
  -5   5   1    20543.45    19331.73    354.69 o 
  -3   5   1    15809.63    18546.69    327.01 o 
  -1   5   1    75062.84    86116.34   1683.98 o 
   1   5   1    77836.45    78105.87   1323.38 o 
   3   5   1      341.37      440.99     56.21 o 
   5   5   1     5634.62     6350.84    191.69 o 
   7   5   1    25579.29    23021.71    445.93 o 
   9   5   1     2399.53     2132.71    136.92 o 
  11   5   1    17724.80    16303.21    533.52 o 
  13   5   1     4525.69     3976.19    431.26 o 
  15   5   1      351.92      752.62    409.09 o 
  17   5   1      684.47     1321.92    339.50 o 
 -18   6   1      410.58      959.02    480.24 o 
 -16   6   1      118.84      143.44    256.29 o 
 -14   6   1     2367.18     1561.25    325.72 o 
 -12   6   1    18768.30    15833.81    706.69 o 
 -10   6   1    10041.23    10265.10    271.35 o 
  -8   6   1    48241.42    48578.07    821.33 o 
  -6   6   1    15949.45    16114.38    319.89 o 
  -4   6   1      133.69      194.52     51.42 o 
  -2   6   1     5850.24     6120.28    169.93 o 
   0   6   1   162359.58   177538.50   3420.16 o 
   2   6   1    11405.07    14209.71    268.64 o 
   4   6   1     3550.03     3292.32    119.70 o 
   6   6   1       89.10      185.59     60.17 o 
   8   6   1    11562.94    12337.91    297.82 o 
  10   6   1    15787.65    13945.64    427.88 o 
  12   6   1     2809.58     3007.06    373.05 o 
  14   6   1      151.01      491.80    247.24 o 
  16   6   1       18.20        0.00    349.80 o 
 -17   7   1     1026.36      825.67    317.30 o 
 -15   7   1      897.47      833.14    281.96 o 
 -13   7   1        0.10      136.36    209.62 o 
 -11   7   1     2853.63     3548.78    266.72 o 
  -9   7   1     1319.47     1452.01    115.44 o 
  -7   7   1     3290.58     3548.82    145.40 o 
  -5   7   1     1631.94     1535.40     97.84 o 
  -3   7   1     6936.81     8122.45    196.85 o 
  -1   7   1    23452.17    25606.86    485.40 o 
   1   7   1    18417.66    18316.65    528.04 o 
   3   7   1     3501.71     4364.88    130.64 o 
   5   7   1    29211.26    30216.64    534.67 o 
   7   7   1     1290.30     1366.68    105.90 o 
   9   7   1      548.56      706.05    121.57 o 
  11   7   1      484.00      571.31    159.53 o 
  13   7   1     3910.29     4907.55    477.05 o 
  15   7   1      959.53      118.58    237.97 o 
  17   7   1       26.43        0.00    367.59 o 
 -18   8   1       13.55        0.00    403.16 o 
 -16   8   1      295.07        0.00    711.47 o 
 -14   8   1     1665.96     1381.67    308.88 o 
 -12   8   1    13692.69    11762.90    853.76 o 
 -10   8   1     2773.46     2529.86    153.11 o 
  -8   8   1     4811.42     4808.46    178.47 o 
  -6   8   1     3183.31     3338.84    139.69 o 
  -4   8   1      898.62      817.92     74.74 o 
  -2   8   1    21561.28    20678.57    417.79 o 
   0   8   1     4360.59     4579.30    252.06 o 
   2   8   1      452.28      553.16     60.09 o 
   4   8   1      468.35      444.19     64.04 o 
   6   8   1    11482.19    11349.46    268.92 o 
   8   8   1     1540.69     2274.59    140.10 o 
  10   8   1     6611.17     6486.76    271.60 o 
  12   8   1      913.33      588.59    241.43 o 
  14   8   1      730.10      655.83    270.09 o 
  16   8   1       12.45        0.00    242.17 o 
 -17   9   1     1645.59     1914.08    377.03 o 
 -15   9   1      317.19      366.85    308.30 o 
 -13   9   1       58.87        0.00    179.37 o 
 -11   9   1    17660.19    16965.73    460.73 o 
  -9   9   1    19660.86    18550.95    401.79 o 
  -7   9   1    10441.74     9682.17    247.86 o 
  -5   9   1    13896.33    11224.28    254.96 o 
  -3   9   1      988.64     1114.74     91.43 o 
  -1   9   1      977.67     1171.48    113.11 o 
   1   9   1    14531.47    13836.42    365.08 o 
   3   9   1    10900.31    10095.96    231.73 o 
   5   9   1     4067.26     4343.69    216.62 o 
   7   9   1     1789.80     1871.17    129.34 o 
   9   9   1     6376.28     6677.15    274.20 o 
  11   9   1      865.29     1253.82    203.69 o 
  13   9   1     4116.12     4060.49    455.53 o 
  15   9   1      458.09      468.92    273.28 o 
  17   9   1     1090.57     1358.86    658.11 o 
 -18  10   1       50.94      463.09    314.34 o 
 -16  10   1     3049.98     3115.05    527.67 o 
 -14  10   1     4253.76     3341.33    492.10 o 
 -12  10   1       52.04       52.31    213.69 o 
 -10  10   1     5414.98     5681.38    219.66 o 
  -8  10   1     1629.33     1659.49    128.26 o 
  -6  10   1     3236.70     2564.12    137.83 o 
  -4  10   1    50068.21    52973.77    869.33 o 
  -2  10   1     3179.84     3072.62    139.56 o 
   0  10   1    25094.17    27883.98    865.62 o 
   2  10   1     9159.96     8052.25    220.64 o 
   4  10   1       40.83       56.51     53.08 o 
   6  10   1    18167.73    16399.18    355.52 o 
   8  10   1    14522.34    13256.53    328.13 o 
  10  10   1      346.45      368.49    143.77 o 
  12  10   1     3670.77     3715.52    883.40 o 
  14  10   1     3849.39     3355.96    430.29 o 
  16  10   1      140.96       95.24    264.02 o 
 -17  11   1        3.09       52.49    498.03 o 
 -15  11   1        3.86       72.42    232.98 o 
 -13  11   1      462.65      788.44    254.81 o 
 -11  11   1      185.23      272.79    145.61 o 
  -9  11   1     4290.37     5089.49    201.21 o 
  -7  11   1      874.28      943.68    108.60 o 
  -5  11   1     1259.11      880.04     91.45 o 
  -3  11   1     5950.75     5435.87    268.45 o 
  -1  11   1      442.89      560.21    100.25 o 
   1  11   1    14348.66    14229.32    687.75 o 
   3  11   1     1079.28     1358.11     99.17 o 
   5  11   1     5371.02     5451.42    180.34 o 
   7  11   1     2324.67     2361.93    149.42 o 
   9  11   1      920.31      880.27    142.27 o 
  11  11   1      771.69      939.36    198.58 o 
  13  11   1      396.53      360.78    326.09 o 
  15  11   1        9.84      214.67    241.43 o 
  17  11   1      195.00      189.72    367.59 o 
 -16  12   1     3874.00     2873.46    411.94 o 
 -14  12   1     1761.48     1852.63    327.00 o 
 -12  12   1     3164.69     3132.59    371.36 o 
 -10  12   1     1060.66     1402.17    136.12 o 
  -8  12   1     2881.53     2769.96    236.68 o 
  -6  12   1     1863.27     2380.28    138.66 o 
  -4  12   1     4740.24     4909.64    168.07 o 
  -2  12   1    27103.02    27225.37    562.58 o 
   0  12   1     8364.41     6902.95    794.47 o 
   2  12   1       88.75       96.27     77.57 o 
   4  12   1     2425.13     2087.24    137.58 o 
   6  12   1       77.44      270.42     76.82 o 
   8  12   1      582.00      468.75    123.54 o 
  10  12   1     3762.93     4471.89    254.20 o 
  12  12   1        7.54        0.00    290.52 o 
  14  12   1       23.99        0.00    227.73 o 
  16  12   1       79.93       12.41    272.41 o 
 -17  13   1       59.45        0.00    247.24 o 
 -15  13   1       66.34      197.01    238.85 o 
 -13  13   1      151.28       37.94    197.33 o 
 -11  13   1     3968.46     3199.18    273.94 o 
  -9  13   1    11578.64    10832.72    305.88 o 
  -7  13   1    28601.85    26531.12    527.19 o 
  -5  13   1    35451.75    36968.17    665.80 o 
  -3  13   1      129.49        5.89     67.21 o 
  -1  13   1     3687.31     4522.09    236.86 o 
   1  13   1      431.66      450.60    134.16 o 
   3  13   1    22907.97    18809.17    388.31 o 
   5  13   1    39257.29    35668.18    651.81 o 
   7  13   1     1687.63     1618.69    139.36 o 
   9  13   1      110.42       72.66    112.54 o 
  11  13   1      167.46      523.63    177.81 o 
  13  13   1       41.60      165.32    217.52 o 
  15  13   1     1771.80     2294.42    388.20 o 
 -16  14   1       23.74      217.19    251.12 o 
 -14  14   1     1089.19     1811.47    334.13 o 
 -12  14   1      980.09      755.08    246.39 o 
 -10  14   1     1048.38     1243.20    142.20 o 
  -8  14   1     1397.57     1465.06    189.19 o 
  -6  14   1     1359.04     1237.32    120.28 o 
  -4  14   1     8216.10     8360.45    270.42 o 
  -2  14   1    43136.60    43657.19   1004.91 o 
   0  14   1    32247.44    32768.46    951.64 o 
   2  14   1    11044.71    11914.21    378.04 o 
   4  14   1        1.49       42.68     66.82 o 
   6  14   1     7156.38     6825.85    225.87 o 
   8  14   1     5958.59     5990.53    277.45 o 
  10  14   1     3494.53     4174.87    254.07 o 
  12  14   1     2676.55     2088.69    521.74 o 
  14  14   1      279.50      373.52    251.54 o 
  16  14   1        3.38       46.67    259.52 o 
 -17  15   1      277.25      260.55   1019.77 o 
 -15  15   1      304.63      438.74    355.73 o 
 -13  15   1      243.25      546.30    234.32 o 
 -11  15   1       39.98      189.56    159.65 o 
  -9  15   1     2721.29     3215.64    194.49 o 
  -7  15   1     2289.56     2637.73    168.29 o 
  -5  15   1     3124.52     3451.87    175.87 o 
  -3  15   1      702.68      978.03    119.00 o 
  -1  15   1      432.05      411.07    148.15 o 
   1  15   1      323.23      452.53    231.23 o 
   3  15   1     1068.89      865.19    111.49 o 
   5  15   1      379.29      359.73     88.41 o 
   7  15   1     6922.36     6834.27    245.60 o 
   9  15   1      696.88      718.74    146.44 o 
  11  15   1       10.08        2.22    153.44 o 
  13  15   1      487.60      693.86    267.92 o 
  15  15   1      202.84       71.15    243.16 o 
 -16  16   1      183.98      132.73    256.29 o 
 -14  16   1       57.62      309.34    238.85 o 
 -12  16   1     2970.32     2424.14    343.88 o 
 -10  16   1     2145.89     2332.09    286.96 o 
  -8  16   1      625.31      750.89    120.52 o 
  -6  16   1     3596.23     4000.76    276.51 o 
  -4  16   1     5332.27     5103.61    231.58 o 
  -2  16   1     3093.95     3163.98    233.81 o 
   0  16   1     9060.41     8799.65    418.98 o 
   2  16   1     2101.30     1557.78    222.08 o 
   4  16   1      348.84      343.41     91.04 o 
   6  16   1     2973.97     3250.51    189.43 o 
   8  16   1      209.51      224.34    122.49 o 
  10  16   1       37.79        0.00    118.03 o 
  12  16   1      155.13      166.01    217.52 o 
  14  16   1      903.68     1296.01    296.86 o 
 -15  17   1       34.01        0.00    367.59 o 
 -13  17   1       98.17       17.54    200.71 o 
 -11  17   1      774.77      741.71    182.95 o 
  -9  17   1     4797.38     5048.34    243.32 o 
  -7  17   1     7709.87     6555.21    292.34 o 
  -5  17   1    30093.31    29690.53    728.20 o 
  -3  17   1     2318.15     2188.72    218.46 o 
  -1  17   1      308.65      100.79    142.54 o 
   1  17   1     2527.40     2110.95    259.93 o 
   3  17   1    20480.22    19533.76    839.42 o 
   5  17   1    12964.00    12369.82    332.46 o 
   7  17   1     3442.91     3112.78    199.50 o 
   9  17   1      229.69      386.84    133.59 o 
  11  17   1      915.24     1294.42    218.79 o 
  13  17   1      604.02     1090.91    403.16 o 
  15  17   1     1223.82      913.05    415.02 o 
 -16  18   1        4.49        0.00    409.09 o 
 -14  18   1     1367.56     1053.46    292.03 o 
 -12  18   1     3275.76     3428.11    398.21 o 
 -10  18   1      235.23      338.44    162.16 o 
  -8  18   1     6178.21     6202.09    264.70 o 
  -6  18   1    10332.75    10087.00    302.90 o 
  -4  18   1     2625.94     2870.22    234.29 o 
  -2  18   1    19900.63    19577.48    708.17 o 
   0  18   1    10837.66    10882.54    502.87 o 
   2  18   1      605.62      391.31    249.01 o 
   4  18   1      513.96      557.22    124.88 o 
   6  18   1     1539.74     1891.19    178.45 o 
   8  18   1       66.14       36.75    136.92 o 
  10  18   1    11048.40    11534.27    404.84 o 
  12  18   1     1134.62     1387.36    426.88 o 
  14  18   1       13.58      758.90    403.16 o 
 -15  19   1        4.09      420.95    251.54 o 
 -13  19   1      232.09      243.08    226.39 o 
 -11  19   1       45.99       78.85    177.06 o 
  -9  19   1     2099.80     2681.91    200.42 o 
  -7  19   1     1454.48     1566.03    183.88 o 
  -5  19   1      594.38      533.48    118.29 o 
  -3  19   1       98.36      216.79    142.46 o 
  -1  19   1     4031.38     4428.32    360.54 o 
   1  19   1      902.22     1038.28    212.70 o 
   3  19   1     1217.73     1314.01    178.37 o 
   5  19   1      875.43      814.07    146.34 o 
   7  19   1      346.47      236.17    116.67 o 
   9  19   1      696.44      855.71    200.29 o 
  11  19   1      299.20      349.80    234.77 o 
  13  19   1        7.93      249.01    355.73 o 
 -14  20   1      124.77      332.02    355.73 o 
 -12  20   1     2510.21     2695.41    438.74 o 
 -10  20   1     1454.56     1952.43    250.78 o 
  -8  20   1     1221.14      920.94    143.36 o 
  -6  20   1      606.37      623.00    122.02 o 
  -4  20   1      670.50      722.63    180.60 o 
  -2  20   1     7936.46     6955.43    452.54 o 
   0  20   1     9482.60     8928.90    675.89 o 
   2  20   1     5936.51     6271.25    431.75 o 
   4  20   1     2151.07     2039.60    214.21 o 
   6  20   1       32.70       74.93    147.80 o 
   8  20   1     3201.77     3463.44    360.77 o 
  10  20   1     2864.12     2495.80    360.25 o 
  12  20   1     1220.64     1067.20    391.31 o 
  14  20   1        6.37      450.60    379.45 o 
 -13  21   1       20.50      498.03    379.45 o 
 -11  21   1      957.70     1017.54    213.15 o 
  -9  21   1     3066.71     3175.58    314.26 o 
  -7  21   1     1530.53     1607.73    171.13 o 
  -5  21   1      218.07      442.29    112.39 o 
  -3  21   1     5781.06     5900.88    431.26 o 
  -1  21   1       17.14      195.78    188.52 o 
   1  21   1     3996.60     5053.40    413.46 o 
   3  21   1     3100.38     2992.26    323.24 o 
   5  21   1      839.36      667.85    185.58 o 
   7  21   1    13419.50    11796.46    780.25 o 
   9  21   1     3063.68     3162.50    310.01 o 
  11  21   1      948.81      669.96    285.08 o 
  13  21   1     1586.37     1411.07    486.17 o 
 -14  22   1       37.60      841.90    450.60 o 
 -12  22   1      869.82      889.33    426.88 o 
 -10  22   1     1243.35     1341.41    226.15 o 
  -8  22   1        3.43        0.00    106.23 o 
  -6  22   1      735.42      918.42    146.64 o 
  -4  22   1       91.39        0.00    204.27 o 
  -2  22   1      280.32      534.43    260.87 o 
   0  22   1     2242.26     2772.25    351.86 o 
   2  22   1    15280.93    13296.92    723.32 o 
   4  22   1        6.16        0.00    175.48 o 
   6  22   1     4121.86     4462.34    343.74 o 
   8  22   1     1461.72     1441.80    320.27 o 
  10  22   1      294.21       28.11    456.52 o 
  12  22   1      602.04       94.86    343.88 o 
 -13  23   1       19.05      557.31    415.02 o 
 -11  23   1       14.30       76.57    355.73 o 
  -9  23   1     2167.21     2902.30    337.51 o 
  -7  23   1      526.49      506.40    129.70 o 
  -5  23   1      563.86      671.34    331.52 o 
  -3  23   1     5385.14     5390.86    450.59 o 
  -1  23   1     7253.75     6247.37    473.24 o 
   1  23   1     3458.17     3078.01    368.93 o 
   3  23   1     4500.04     4185.46    402.20 o 
   5  23   1      533.46      374.27    230.47 o 
   7  23   1        3.77       65.28    171.56 o 
   9  23   1      354.48      237.50    195.68 o 
  11  23   1        8.58      211.43    272.73 o 
  13  23   1        0.33      308.30    391.31 o 
 -12  24   1      212.02      913.05    438.74 o 
 -10  24   1      623.66     1085.74    296.86 o 
  -8  24   1      462.36      675.89    219.07 o 
  -6  24   1     1490.74     1344.82    293.11 o 
  -4  24   1     1706.85     1473.72    300.45 o 
  -2  24   1      784.90      525.84    230.47 o 
   0  24   1      789.83      490.91    230.47 o 
   2  24   1     7755.18     7412.36    681.82 o 
   4  24   1     2819.35     2256.97    335.39 o 
   6  24   1      693.77      722.72    247.24 o 
   8  24   1     3371.70     3828.13    365.08 o 
  10  24   1     1316.07     1181.35    397.24 o 
  12  24   1     1643.60     2715.43    604.75 o 
 -11  25   1       36.88        0.00    646.25 o 
  -9  25   1      488.15      662.17    652.18 o 
  -7  25   1     5002.17     5419.50    485.45 o 
  -5  25   1     5909.99     5715.09    482.07 o 
  -3  25   1       92.55        0.00    205.30 o 
  -1  25   1      110.93      142.29    234.77 o 
   1  25   1     2317.70     2099.46    480.24 o 
   3  25   1      940.09      776.68    251.54 o 
   5  25   1     9803.47     9104.84   1132.42 o 
   7  25   1     3802.46     4700.07    380.81 o 
   9  25   1      352.36      395.34    210.24 o 
  11  25   1       72.18      370.14    272.41 o 
 -10  26   1      870.61     2715.43    557.31 o 
  -8  26   1      246.69        0.00    349.80 o 
  -6  26   1      102.44       78.17    225.92 o 
  -4  26   1     1543.61     1486.49    367.59 o 
  -2  26   1      612.87      860.66    280.79 o 
   0  26   1      671.06      657.62    255.63 o 
   2  26   1       12.32        0.00    192.85 o 
   4  26   1      741.21      329.56    242.72 o 
   6  26   1      774.49     1210.27    450.60 o 
   8  26   1        3.73      207.87    193.64 o 
  10  26   1       14.44      448.50    283.60 o 
 -11  27   1       93.02        0.00    367.59 o 
  -9  27   1      208.29       31.75    581.03 o 
  -7  27   1      254.48      135.30    254.81 o 
  -5  27   1       16.83        0.00    217.52 o 
  -3  27   1       28.07      154.37    492.10 o 
  -1  27   1       34.24        0.00    260.87 o 
   1  27   1     1060.85      880.52    379.45 o 
   3  27   1       20.65        0.00    217.52 o 
   5  27   1      820.66     1331.66    313.67 o 
   7  27   1     1046.26      974.55    420.95 o 
   9  27   1       60.26       72.51    200.29 o 
 -10  28   1        8.17      782.61    438.74 o 
  -8  28   1     1657.87     2273.93    389.82 o 
  -6  28   1      185.70      154.74    290.52 o 
  -4  28   1     5140.91     4677.62    924.91 o 
  -2  28   1     5523.84     4604.64    497.57 o 
   0  28   1      563.94      338.69    373.52 o 
   2  28   1     1093.33     1178.18    326.68 o 
   4  28   1      625.19      663.33    290.52 o 
   6  28   1      130.92      260.87    263.22 o 
   8  28   1      222.03        0.00    244.70 o 
  -9  29   1     1235.66     1790.52    509.88 o 
  -7  29   1     2116.08     2974.87    462.45 o 
  -5  29   1      960.93     1211.86    335.07 o 
  -3  29   1      143.42      428.62    281.77 o 
  -1  29   1       74.89        0.00    244.70 o 
   1  29   1     2095.58     1553.19    355.73 o 
   3  29   1     3996.92     3741.37    459.10 o 
   5  29   1     2090.36     1745.61    347.28 o 
   7  29   1      185.41      145.16    258.31 o 
  -8  30   1      414.86      601.53    292.03 o 
  -6  30   1       14.20        0.00    225.92 o 
  -4  30   1       19.27      130.44    285.08 o 
  -2  30   1     2063.70     2010.82    545.46 o 
   0  30   1     1065.12     1036.49    326.68 o 
   2  30   1      103.04      425.46    280.79 o 
   4  30   1      156.30      483.34    280.79 o 
   6  30   1       41.31        0.00    251.12 o 
  -7  31   1      589.43      907.12    318.62 o 
  -5  31   1      452.69      545.29    301.50 o 
  -3  31   1      339.57        0.00    302.37 o 
  -1  31   1       25.53      160.08    281.77 o 
   1  31   1      163.51      194.40    276.31 o 
   3  31   1      344.49      520.52    349.80 o 
   5  31   1       72.23      380.45    297.57 o 
  -6  32   1      293.30      609.10    330.48 o 
  -4  32   1       36.97      231.73    290.24 o 
  -2  32   1     2847.70     2646.00    431.75 o 
   0  32   1     3592.90     3741.17    498.84 o 
   2  32   1       18.57        0.00    486.17 o 
   4  32   1      236.22      271.87    289.18 o 
  -3  33   1       51.28        0.00    355.73 o 
  -1  33   1       36.37        0.00    273.28 o 
   1  33   1      332.93        0.00    699.61 o 
 -18   0   2      703.74      260.87    379.45 o 
 -16   0   2       89.92        0.00    320.16 o 
 -14   0   2     3189.49     3225.31    581.03 o 
 -12   0   2     1407.03     1173.92    391.31 o 
 -10   0   2     5614.34     3782.63    474.31 o 
  -8   0   2     3314.25     3357.99    213.44 o 
  -6   0   2     5961.02     4357.87    164.73 o 
  -4   0   2     5140.97     3616.62    249.01 o 
  -2   0   2   245445.92   279376.03   6355.54 o 
   0   0   2    27571.46    29634.17    599.45 o 
   2   0   2    20798.28    20171.17    687.75 o 
   4   0   2     2816.02     2970.19    195.84 o 
   6   0   2    20046.09    17682.76    573.21 o 
   8   0   2    36389.27    37240.69   2164.04 o 
  10   0   2     1003.47     1124.51    438.74 o 
  12   0   2     1046.68     1482.22    438.74 o 
  14   0   2      396.06      403.16    332.02 o 
  16   0   2      395.69      308.30    332.02 o 
 -19   1   2       28.71      433.70    361.66 o 
 -17   1   2      118.23      124.60    271.63 o 
 -15   1   2      631.53      584.92    267.92 o 
 -13   1   2     2342.33     2472.83    360.25 o 
 -11   1   2     4482.99     3124.57    669.96 o 
  -9   1   2      528.51      742.15     76.01 o 
  -7   1   2     2770.05     3516.56    189.98 o 
  -5   1   2     9048.73     6332.96    186.91 o 
  -3   1   2    41920.76    51798.80    866.45 o 
  -1   1   2    31516.76    35584.25    716.53 o 
   1   1   2    35976.89    42133.42    652.84 o 
   3   1   2     4512.80     4492.83    150.75 o 
   5   1   2     2291.91     2525.96    137.21 o 
   7   1   2      387.12      209.28    102.69 o 
   9   1   2       73.41      146.98     88.62 o 
  11   1   2     1507.65     1498.87    210.77 o 
  13   1   2     4221.63     4952.48    482.07 o 
  15   1   2     1373.06     1656.57    346.08 o 
  17   1   2      137.63      889.98    303.89 o 
 -18   2   2        2.32        0.00    355.73 o 
 -16   2   2      395.74      354.37    253.17 o 
 -14   2   2       84.78      256.21    232.98 o 
 -12   2   2    10871.69     9213.40    510.64 o 
 -10   2   2     2711.39     2381.27    170.54 o 
  -8   2   2     6865.91     7006.81    251.27 o 
  -6   2   2     6421.10     5164.52    140.48 o 
  -4   2   2    42930.63    51674.71    874.44 o 
  -2   2   2     7408.73     7987.58    200.65 o 
   0   2   2     4421.43     4032.29     91.44 o 
   2   2   2    60391.87    66474.57   1127.89 o 
   4   2   2      821.03      961.49     99.56 o 
   6   2   2    12803.76    11224.14    297.64 o 
   8   2   2       58.85      118.33     89.00 o 
  10   2   2     5425.71     5351.16    256.27 o 
  12   2   2       47.99        0.00    207.51 o 
  14   2   2      105.45      198.77    246.39 o 
  16   2   2      193.47      238.13    255.63 o 
 -19   3   2      206.88      261.57    640.32 o 
 -17   3   2       17.29        0.00    243.16 o 
 -15   3   2       29.14      235.28    237.97 o 
 -13   3   2     2995.72     3158.54    377.03 o 
 -11   3   2     4375.70     4771.25    391.68 o 
  -9   3   2     6134.67     5584.50    181.90 o 
  -7   3   2    13347.32    13979.17    340.59 o 
  -5   3   2     2293.55     2832.44    142.51 o 
  -3   3   2     1568.38     1613.27     86.62 o 
  -1   3   2    15479.85    17375.93    384.46 o 
   1   3   2      434.73      441.72     48.04 o 
   3   3   2    10661.71    10197.74    209.74 o 
   5   3   2    10096.11    10100.29    269.21 o 
   7   3   2     1147.66     1417.63    132.72 o 
   9   3   2     1510.15     1379.56    148.89 o 
  11   3   2    10144.04     9483.63    640.64 o 
  13   3   2     2863.58     3734.13    764.83 o 
  15   3   2      944.56      781.44    308.30 o 
  17   3   2      560.59     1133.44    314.34 o 
 -18   4   2      158.64        0.00    420.95 o 
 -16   4   2     2636.17     2465.90    402.20 o 
 -14   4   2     8890.19     8308.82    582.33 o 
 -12   4   2     1966.37     2093.32    397.24 o 
 -10   4   2     2712.39     2521.15    184.45 o 
  -8   4   2       28.62       92.18     53.50 o 
  -6   4   2    29457.69    29026.69    542.44 o 
  -4   4   2     2495.46     2762.79     97.67 o 
  -2   4   2     3902.18     4134.60    117.14 o 
   0   4   2     1104.20     1231.24     61.46 o 
   2   4   2      680.61      646.21     72.31 o 
   4   4   2     1057.99     1228.22     76.05 o 
   6   4   2     9137.75     7525.93    200.48 o 
   8   4   2    11943.55    11236.85    327.90 o 
  10   4   2     6107.20     6688.23    269.50 o 
  12   4   2     7954.72     8274.92    561.59 o 
  14   4   2       54.14      412.29    272.41 o 
  16   4   2      780.31      966.26    326.68 o 
 -19   5   2       19.46      232.71    266.74 o 
 -17   5   2     1641.64     1490.72    350.96 o 
 -15   5   2        5.92        0.00    249.01 o 
 -13   5   2     1587.34      794.47    268.31 o 
 -11   5   2       17.97        0.00    175.48 o 
  -9   5   2     3337.80     4027.15    166.02 o 
  -7   5   2    11780.07    13475.81    281.40 o 
  -5   5   2       13.57      106.31     44.59 o 
  -3   5   2     5420.81     4986.33    144.30 o 
  -1   5   2     3114.80     3612.10    109.03 o 
   1   5   2     3779.49     3430.67    164.45 o 
   3   5   2     9773.23     8461.14    190.06 o 
   5   5   2    20194.49    21660.56    407.26 o 
   7   5   2      862.30      993.17     92.80 o 
   9   5   2     7940.64     8028.68    287.80 o 
  11   5   2      736.90      880.13    173.86 o 
  13   5   2     1381.83     1579.53    315.65 o 
  15   5   2     1162.35     1177.12    309.89 o 
  17   5   2       33.25      670.55    296.86 o 
 -18   6   2      110.20        5.93    268.31 o 
 -16   6   2       44.95        0.00    224.53 o 
 -14   6   2       90.56      219.69    320.16 o 
 -12   6   2       31.27      274.59    135.49 o 
 -10   6   2        9.43        2.70     77.29 o 
  -8   6   2     3853.22     4763.98    159.45 o 
  -6   6   2     1043.42     1393.56     88.63 o 
  -4   6   2      570.51      523.70     59.75 o 
  -2   6   2    10330.11    11732.35    255.16 o 
   0   6   2    43187.30    44331.65    929.27 o 
   2   6   2       61.30      105.00     50.89 o 
   4   6   2     2606.66     2527.66    162.26 o 
   6   6   2      634.94      590.93     76.53 o 
   8   6   2      178.55      269.52     96.58 o 
  10   6   2     1408.32     1623.20    204.93 o 
  12   6   2       28.64       35.06    190.67 o 
  14   6   2       30.29       10.19    236.22 o 
  16   6   2        6.91       11.12    267.92 o 
 -19   7   2     1500.41     3071.16    687.75 o 
 -17   7   2      728.99      606.42    296.86 o 
 -15   7   2      587.63     1124.84    301.50 o 
 -13   7   2      833.33      904.15    266.74 o 
 -11   7   2      914.83     1127.57    178.47 o 
  -9   7   2     4802.86     3887.03    158.99 o 
  -7   7   2    21913.21    19068.84    375.56 o 
  -5   7   2     4763.49     5607.90    156.90 o 
  -3   7   2    60272.84    63032.66   1101.33 o 
  -1   7   2     9967.10     8579.10    257.11 o 
   1   7   2    15673.61    14927.78    286.06 o 
   3   7   2    44031.12    46733.48    762.36 o 
   5   7   2    15421.13    11060.48    317.51 o 
   7   7   2      677.31      905.51    128.50 o 
   9   7   2     1919.78     1476.34    159.78 o 
  11   7   2     4227.19     3394.04    456.21 o 
  13   7   2      517.64      799.35    515.81 o 
  15   7   2      865.21      839.43    298.72 o 
  17   7   2     1262.16     1079.06    486.17 o 
 -18   8   2      755.49     1014.06    332.02 o 
 -16   8   2     1309.05      739.02    420.95 o 
 -14   8   2    11187.87    11094.77   1037.55 o 
 -12   8   2      634.43     1070.79    184.98 o 
 -10   8   2       10.23       52.16     86.97 o 
  -8   8   2     3375.47     3042.99    144.54 o 
  -6   8   2     2503.51     2835.86    124.13 o 
  -4   8   2     2758.67     3158.69    180.69 o 
  -2   8   2     2556.55     2847.81    118.72 o 
   0   8   2    12921.45    10941.45    316.54 o 
   2   8   2    12919.62    11786.25    278.72 o 
   4   8   2    47757.67    47284.36    787.77 o 
   6   8   2    19959.06    21626.56    429.20 o 
   8   8   2     9681.82     9231.65    305.26 o 
  10   8   2       63.73       62.80    114.99 o 
  12   8   2     8232.86     8629.05    572.11 o 
  14   8   2       45.46       24.79    266.80 o 
  16   8   2      452.57      916.01    300.45 o 
 -17   9   2      106.94      142.29    251.54 o 
 -15   9   2        7.72        8.78    224.53 o 
 -13   9   2      728.43      537.14    238.85 o 
 -11   9   2       65.88       97.48    111.66 o 
  -9   9   2     5351.78     4964.78    185.40 o 
  -7   9   2      142.86       89.32     60.59 o 
  -5   9   2       15.99       37.88     51.53 o 
  -3   9   2      965.10      856.77     83.95 o 
  -1   9   2    26564.20    22405.97    546.69 o 
   1   9   2     6577.66     7002.49    194.00 o 
   3   9   2      215.23      249.80     56.80 o 
   5   9   2     3751.25     5046.98    167.70 o 
   7   9   2     1432.27     1541.16    167.16 o 
   9   9   2     1332.78     1723.01    168.80 o 
  11   9   2     4304.16     4224.79    318.12 o 
  13   9   2     1302.47     1172.22    293.11 o 
  15   9   2       81.73       49.93    237.97 o 
 -18  10   2      294.00     1078.48    338.89 o 
 -16  10   2     2977.59     2406.51    384.60 o 
 -14  10   2        6.01      457.14    296.44 o 
 -12  10   2     1792.93     1871.67    227.92 o 
 -10  10   2       28.28       48.98    104.40 o 
  -8  10   2      635.97      726.44     94.13 o 
  -6  10   2    26248.67    26073.30    489.31 o 
  -4  10   2    19304.41    17085.75    382.15 o 
  -2  10   2     4168.17     3915.65    146.74 o 
   0  10   2    12940.28    17249.40    459.95 o 
   2  10   2    24422.62    24167.18    494.13 o 
   4  10   2     2472.82     1996.92    118.53 o 
   6  10   2     7508.72     6624.04    203.61 o 
   8  10   2     1176.30      993.02    142.94 o 
  10  10   2      367.64      807.11    150.05 o 
  12  10   2       53.84      203.41    361.66 o 
  14  10   2      697.98      923.04    432.81 o 
  16  10   2      326.67      373.52    285.08 o 
 -17  11   2      705.26      841.90    301.85 o 
 -15  11   2      517.30      498.03    243.16 o 
 -13  11   2     2777.19     2147.30    335.39 o 
 -11  11   2    10170.38     9550.24    333.21 o 
  -9  11   2    16549.06    16577.52    382.90 o 
  -7  11   2       71.42       48.39     68.12 o 
  -5  11   2      523.72      610.89     82.00 o 
  -3  11   2     3546.10     2970.98    144.13 o 
  -1  11   2     6972.10     8031.50    278.19 o 
   1  11   2    53594.03    52790.76   1932.82 o 
   3  11   2    20334.05    19773.28    438.52 o 
   5  11   2      568.95      859.25     96.60 o 
   7  11   2     9114.43     8137.82    287.85 o 
   9  11   2      873.51     1078.95    152.75 o 
  11  11   2      948.43      879.10    205.47 o 
  13  11   2     1635.51     1746.70    338.88 o 
  15  11   2      935.43      865.62    293.46 o 
 -18  12   2       27.74      223.73    669.96 o 
 -16  12   2       45.56       61.05    225.92 o 
 -14  12   2     4445.37     4584.32    705.54 o 
 -12  12   2     2104.89     1903.30    307.19 o 
 -10  12   2       37.86       74.85    105.98 o 
  -8  12   2     4814.66     4684.14    197.56 o 
  -6  12   2     3634.96     3814.89    167.99 o 
  -4  12   2    40860.47    41702.80    804.83 o 
  -2  12   2    63345.54    63925.24   1626.63 o 
   0  12   2    10018.34    10076.17    471.65 o 
   2  12   2      103.78      157.37     82.15 o 
   4  12   2     3073.85     3156.33    233.38 o 
   6  12   2       80.68        0.00     68.56 o 
   8  12   2    11200.22    11123.09    590.47 o 
  10  12   2     4095.34     4372.16    384.12 o 
  12  12   2      671.31      516.83    242.72 o 
  14  12   2      163.33      347.02    267.92 o 
  16  12   2       28.34      155.23    276.31 o 
 -17  13   2      137.93      589.21    337.95 o 
 -15  13   2      355.04      787.04    280.04 o 
 -13  13   2     1661.54     1736.49    310.34 o 
 -11  13   2       12.96      196.75    117.92 o 
  -9  13   2      150.52      138.44     92.59 o 
  -7  13   2    10664.83     9918.66    272.46 o 
  -5  13   2      149.87      169.88     69.46 o 
  -3  13   2       61.57       24.55     69.30 o 
  -1  13   2     3351.46     4601.38    245.19 o 
   1  13   2     2588.89     3276.66    889.33 o 
   3  13   2        3.11        9.67     64.92 o 
   5  13   2     2167.07     2472.03    148.90 o 
   7  13   2      105.18       86.31    114.67 o 
   9  13   2      393.56      263.11    130.08 o 
  11  13   2      365.26      575.13    180.89 o 
  13  13   2      206.35      165.00    246.39 o 
  15  13   2      122.82      658.44    300.45 o 
 -16  14   2      533.17      673.02    332.02 o 
 -14  14   2     2538.40     2668.68    474.31 o 
 -12  14   2     4538.58     4606.34    423.37 o 
 -10  14   2     1310.54     1336.96    168.15 o 
  -8  14   2     4566.13     5017.45    372.82 o 
  -6  14   2     3683.31     4112.68    222.73 o 
  -4  14   2     9112.53     8480.49    266.63 o 
  -2  14   2     3658.87     3274.41    218.22 o 
   0  14   2       41.63      165.59    195.65 o 
   2  14   2     3842.26     4490.49    191.37 o 
   4  14   2       14.57        3.92     90.13 o 
   6  14   2     2246.65     2343.97    157.19 o 
   8  14   2     2293.32     2774.60    216.23 o 
  10  14   2     5815.22     5298.61    427.36 o 
  12  14   2        7.90       44.77    205.30 o 
  14  14   2      183.44      430.44    247.79 o 
 -17  15   2       33.30      289.62    276.31 o 
 -15  15   2      818.36     1228.58    438.74 o 
 -13  15   2     1263.57     1805.00    309.89 o 
 -11  15   2     7419.00     8501.85    343.13 o 
  -9  15   2    33453.41    30463.30    820.63 o 
  -7  15   2     8043.69     7889.40    298.03 o 
  -5  15   2      333.72      545.14     95.39 o 
  -3  15   2      933.72     1438.83    135.55 o 
  -1  15   2     3986.54     5596.91    292.40 o 
   1  15   2    22447.32    19323.32    666.23 o 
   3  15   2    17228.01    16500.38    413.26 o 
   5  15   2     2744.66     3279.46    231.06 o 
   7  15   2    17164.48    15953.04    444.96 o 
   9  15   2      688.05     1133.04    169.44 o 
  11  15   2     4473.01     4587.69    344.27 o 
  13  15   2     2647.75     3047.44    604.75 o 
  15  15   2      827.46     1422.93    498.03 o 
 -16  16   2     1148.23     1038.21    343.88 o 
 -14  16   2      136.60       11.86    209.11 o 
 -12  16   2      444.19      373.52    218.00 o 
 -10  16   2     3670.50     3622.13    247.19 o 
  -8  16   2       33.09       43.02     93.80 o 
  -6  16   2    21233.95    20712.02    453.77 o 
  -4  16   2    18603.15    17100.08    434.67 o 
  -2  16   2     7488.87     6988.32    313.58 o 
   0  16   2     7253.15     6828.59    360.25 o 
   2  16   2     3354.78     3239.51    215.76 o 
   4  16   2      507.94      706.69    121.11 o 
   6  16   2     6630.46     6652.21    248.33 o 
   8  16   2     5814.40     5797.90    441.57 o 
  10  16   2     2170.79     1781.57    204.59 o 
  12  16   2       17.97      438.74    320.16 o 
  14  16   2      134.26      272.73    367.59 o 
 -15  17   2        5.26        0.00    225.92 o 
 -13  17   2      407.22      697.97    271.63 o 
 -11  17   2        3.70        0.00    232.19 o 
  -9  17   2     2639.67     2732.28    191.40 o 
  -7  17   2      644.71      773.52    141.38 o 
  -5  17   2      182.46      213.64     94.77 o 
  -3  17   2     3228.59     3125.70    319.74 o 
  -1  17   2       48.45      249.10    122.85 o 
   1  17   2     1843.35     2070.97    254.81 o 
   3  17   2     2908.10     2567.51    179.49 o 
   5  17   2     2820.75     2779.59    200.55 o 
   7  17   2       16.84       35.71    114.19 o 
   9  17   2       45.76        0.00    146.02 o 
  11  17   2       34.77       14.58    200.71 o 
  13  17   2      443.69      189.72    355.73 o 
 -16  18   2      132.27      517.00    332.02 o 
 -14  18   2      546.87      402.95    234.32 o 
 -12  18   2     2818.63     2068.05    450.59 o 
 -10  18   2     1115.98     1250.19    173.62 o 
  -8  18   2     1253.86     1183.11    147.26 o 
  -6  18   2      141.25      132.07     96.42 o 
  -4  18   2     4979.20     4987.91    304.81 o 
  -2  18   2     7974.49     7661.01    346.30 o 
   0  18   2     6965.52     8107.06    435.04 o 
   2  18   2       62.93      164.60    105.87 o 
   4  18   2     5177.41     5129.84    253.42 o 
   6  18   2     4806.94     4609.03    321.18 o 
   8  18   2     1254.69      909.07    197.16 o 
  10  18   2     2775.18     2573.55    279.19 o 
  12  18   2     1305.63     2205.54    545.46 o 
  14  18   2       21.80      509.88    367.59 o 
 -15  19   2       31.90      223.60    264.02 o 
 -13  19   2     1743.40     2276.66    357.92 o 
 -11  19   2       97.26      244.68    167.84 o 
  -9  19   2      138.66       53.09    110.60 o 
  -7  19   2    11810.25    10709.00    328.15 o 
  -5  19   2    21581.87    20424.57    527.49 o 
  -3  19   2     1468.56     1550.63    212.56 o 
  -1  19   2     5987.50     6186.89    687.75 o 
   1  19   2     2634.84     2387.13    462.45 o 
   3  19   2    25647.33    24607.35    867.54 o 
   5  19   2    13695.92    13462.42    513.35 o 
   7  19   2       39.60      116.10    195.06 o 
   9  19   2     2335.23     2219.57    270.20 o 
  11  19   2      838.82      775.09    681.82 o 
  13  19   2      807.97      782.61    415.02 o 
 -14  20   2      434.54      588.30    258.31 o 
 -12  20   2      754.30      845.72    246.39 o 
 -10  20   2      183.03        0.00    143.84 o 
  -8  20   2      134.86      143.19    112.03 o 
  -6  20   2     2463.73     2186.58    206.80 o 
  -4  20   2      137.79      441.55    168.51 o 
  -2  20   2     6785.14     7240.26    460.93 o 
   0  20   2    15259.10    14755.75   1031.63 o 
   2  20   2      975.28      925.12    230.47 o 
   4  20   2    16747.38    13597.58   1482.22 o 
   6  20   2     7105.57     7178.30    403.13 o 
   8  20   2     1251.64     1049.69    214.44 o 
  10  20   2     1634.86     1937.65    269.22 o 
  12  20   2       87.60      284.59    367.59 o 
 -15  21   2       28.44        0.00    219.03 o 
 -13  21   2      551.84      986.57    271.63 o 
 -11  21   2      101.25      179.94    170.18 o 
  -9  21   2      203.50      226.47    122.56 o 
  -7  21   2      836.19      802.52    140.20 o 
  -5  21   2     1592.96     1560.62    230.27 o 
  -3  21   2      548.77      665.11    179.92 o 
  -1  21   2      280.52      215.50    187.97 o 
   1  21   2      144.69      112.65    192.85 o 
   3  21   2      126.98      372.53    199.15 o 
   5  21   2     4153.33     4194.09    415.60 o 
   7  21   2      510.20      421.73    176.17 o 
   9  21   2       73.79      219.59    182.48 o 
  11  21   2      271.78      640.32    259.93 o 
  13  21   2        0.10      166.01    367.59 o 
 -14  22   2     1336.94     1553.37    498.03 o 
 -12  22   2      419.74      264.20    236.22 o 
 -10  22   2       69.93      203.58    166.20 o 
  -8  22   2       27.53       27.97    117.04 o 
  -6  22   2     3325.04     3534.57    223.13 o 
  -4  22   2     1121.84     1127.71    211.59 o 
  -2  22   2     6176.63     6111.54    456.45 o 
   0  22   2    11504.84    11784.50   1079.06 o 
   2  22   2     3024.88     2942.45    360.54 o 
   4  22   2       29.85       96.18    185.19 o 
   6  22   2     8127.33     7431.50    424.35 o 
   8  22   2     1339.50      841.17    218.79 o 
  10  22   2     1088.10     1225.88    295.45 o 
  12  22   2     1297.90     2252.98    569.17 o 
 -13  23   2       16.75        0.00    355.73 o 
 -11  23   2     1194.93     1280.70    237.08 o 
  -9  23   2     2656.98     3115.71    305.03 o 
  -7  23   2     8101.98     9011.87    602.46 o 
  -5  23   2       72.15       45.93    155.22 o 
  -3  23   2     1231.62     1066.92    259.52 o 
  -1  23   2      140.01      378.08    432.81 o 
   1  23   2      738.39      873.86    246.39 o 
   3  23   2     5525.78     5197.80    486.17 o 
   5  23   2    13362.77    11139.69    586.96 o 
   7  23   2      423.48      733.79    237.89 o 
   9  23   2      268.04      139.87    181.95 o 
  11  23   2     1728.85     1919.11    343.47 o 
 -10  24   2       80.16      415.02    343.88 o 
  -8  24   2     1479.54     1670.53    213.95 o 
  -6  24   2       16.60        0.00    138.63 o 
  -4  24   2     1664.03     1538.64    474.31 o 
  -2  24   2     3639.63     4464.07    435.04 o 
   0  24   2       66.34        0.00    180.12 o 
   2  24   2     1302.43     1487.15    287.00 o 
   4  24   2      209.35      314.44    242.72 o 
   6  24   2      291.56      358.97    290.52 o 
   8  24   2     1017.51     1114.17    234.59 o 
  10  24   2     2376.99     2590.69    398.21 o 
 -11  25   2      433.21      450.60    379.45 o 
  -9  25   2      218.10      338.34    249.87 o 
  -7  25   2        1.84      229.25    143.77 o 
  -5  25   2      601.84      567.61    184.83 o 
  -3  25   2     3056.99     2873.21    379.45 o 
  -1  25   2     1051.47     1380.81    533.60 o 
   1  25   2     1787.82     1653.58    313.67 o 
   3  25   2     3964.92     3719.31    426.63 o 
   5  25   2     1494.20     1161.39    297.57 o 
   7  25   2        0.97      420.32    196.16 o 
   9  25   2      128.34      482.65    219.30 o 
  11  25   2        1.27      773.22    301.50 o 
 -10  26   2      616.61      984.19    415.02 o 
  -8  26   2       68.94      184.48    193.89 o 
  -6  26   2     1562.96     2020.52    533.60 o 
  -4  26   2     3984.13     4016.68    859.69 o 
  -2  26   2     7280.27     7397.23    548.77 o 
   0  26   2      535.84      234.52    225.92 o 
   2  26   2        2.41        0.00    209.62 o 
   4  26   2     1884.85     1523.72    320.77 o 
   6  26   2      321.36      195.87    237.16 o 
   8  26   2     6411.25     6689.16    478.93 o 
  10  26   2     1607.56     1262.46    586.96 o 
 -11  27   2      883.41     1007.91    474.31 o 
  -9  27   2     4326.89     4624.53    711.47 o 
  -7  27   2     1344.01     1312.54    391.31 o 
  -5  27   2      514.60      350.10    343.88 o 
  -3  27   2     1316.83     1712.36   1019.77 o 
  -1  27   2     2877.64     2863.39    699.61 o 
   1  27   2    11989.24    11186.29    812.26 o 
   3  27   2      655.34      254.94    243.16 o 
   5  27   2       47.69      235.88    232.98 o 
   7  27   2     1270.40     1878.14    354.50 o 
   9  27   2      197.15      633.45    250.36 o 
 -10  28   2       68.31       47.43    332.02 o 
  -8  28   2       29.05      225.30    270.09 o 
  -6  28   2      551.18      474.31    276.70 o 
  -4  28   2     1185.43      918.56    296.86 o 
  -2  28   2      146.22      195.97    237.97 o 
   0  28   2       59.75        0.00    241.43 o 
   2  28   2      272.31      292.76    241.43 o 
   4  28   2     2039.98     1948.44    351.86 o 
   6  28   2      808.97     1143.69    296.86 o 
   8  28   2      129.27      634.39    293.46 o 
  -9  29   2      672.83      806.33    450.60 o 
  -7  29   2       14.63       26.01    343.88 o 
  -5  29   2      534.65      538.44    604.75 o 
  -3  29   2      446.69      238.57    276.32 o 
  -1  29   2       86.69      240.80    272.41 o 
   1  29   2     1546.42     1659.48    367.59 o 
   3  29   2      145.01      399.56    288.45 o 
   5  29   2       76.23        0.00    278.66 o 
   7  29   2      124.02      187.87    267.92 o 
  -8  30   2        0.70        0.00    259.52 o 
  -6  30   2      748.96      951.78    312.34 o 
  -4  30   2     2650.31     2987.68    515.81 o 
  -2  30   2     1647.39     1707.31    373.05 o 
   0  30   2      728.54      657.70    305.96 o 
   2  30   2       32.79        0.00    468.38 o 
   4  30   2      694.21     1067.04    322.08 o 
   6  30   2     1666.73     2344.63    592.89 o 
  -7  31   2      849.86      620.18    305.27 o 
  -5  31   2      450.01        0.00    308.30 o 
  -3  31   2       31.93        0.00    264.02 o 
  -1  31   2      432.70      525.35    326.09 o 
   1  31   2     1193.74     1547.71    355.68 o 
   3  31   2     1238.55      934.75    675.89 o 
   5  31   2      587.78      649.81    533.60 o 
  -6  32   2        3.30        0.00    296.44 o 
  -4  32   2       99.89        0.00    276.31 o 
  -2  32   2      168.61        0.00    280.79 o 
   0  32   2      186.00      525.69    545.46 o 
   2  32   2      157.52      120.40    270.09 o 
   4  32   2        3.69        0.00    379.45 o 
  -3  33   2      458.66      213.44    403.16 o 
  -1  33   2      237.86        0.00    292.03 o 
   1  33   2        9.26        0.00    391.31 o 
 -19   1   3      563.20     1107.18    557.31 o 
 -17   1   3      277.43      685.44    301.50 o 
 -15   1   3     4636.25     5389.94    502.87 o 
 -13   1   3     2266.24     2152.95    373.52 o 
 -11   1   3      123.21      136.23    178.96 o 
  -9   1   3    20359.53    21871.48    522.74 o 
  -7   1   3    24545.72    20745.00    641.06 o 
  -5   1   3       91.51      124.19     40.60 o 
  -3   1   3    49563.95    49829.45    838.67 o 
  -1   1   3      347.23      434.05     55.84 o 
   1   1   3    23455.54    23438.96    359.62 o 
   3   1   3     7190.00     7178.10    202.48 o 
   5   1   3    19277.84    18610.37    420.39 o 
   7   1   3     1837.28     2125.52    158.12 o 
   9   1   3      578.52      590.63    117.31 o 
  11   1   3      339.48      415.10    127.53 o 
  13   1   3     2810.69     3613.93    431.26 o 
  15   1   3     3457.84     3389.70    437.27 o 
 -18   2   3      972.14     1114.93    349.80 o 
 -16   2   3     2102.62     2059.42    379.45 o 
 -14   2   3     2637.29     2409.30    356.28 o 
 -12   2   3     2709.95     2447.73    326.68 o 
 -10   2   3      676.27      799.29    284.59 o 
  -8   2   3    12864.50    10625.13    297.82 o 
  -6   2   3     6889.59     7781.25    320.81 o 
  -4   2   3     6823.93     7568.33    168.87 o 
  -2   2   3    26755.32    29802.00    532.70 o 
   0   2   3    26849.75    30473.45    493.13 o 
   2   2   3    13308.28    13967.68    306.34 o 
   4   2   3    14038.14    12783.30    310.79 o 
   6   2   3    17412.68    17376.87    576.78 o 
   8   2   3     4810.45     4596.37    403.49 o 
  10   2   3     1502.95     1360.77    165.70 o 
  12   2   3    10076.62     9764.74    611.39 o 
  14   2   3      247.27      468.78    260.87 o 
  16   2   3     2166.12     2122.54    377.03 o 
 -19   3   3       19.79      718.15    293.34 o 
 -17   3   3        1.04       79.62    256.13 o 
 -15   3   3      105.31      198.95    225.92 o 
 -13   3   3     6224.52     5609.53    788.54 o 
 -11   3   3     8826.62     8403.00   1334.00 o 
  -9   3   3     3642.87     4417.08    203.69 o 
  -7   3   3     2539.36     2262.34     94.01 o 
  -5   3   3   105429.96   116509.36   1918.40 o 
  -3   3   3    11370.20    10862.12    230.46 o 
  -1   3   3   228302.34   255334.78   4879.87 o 
   1   3   3     2237.76     2109.09     91.46 o 
   3   3   3     5733.81     5913.59    209.80 o 
   5   3   3    17790.54    16769.35    423.08 o 
   7   3   3     3473.36     3471.74    193.59 o 
   9   3   3     1649.54     1695.24    168.77 o 
  11   3   3     8397.00     8119.29    482.65 o 
  13   3   3      679.70      760.26    272.73 o 
  15   3   3      162.14      288.27    242.72 o 
 -18   4   3       33.06       37.91    255.63 o 
 -16   4   3     1985.06     1729.79    347.89 o 
 -14   4   3      135.74      124.86    212.70 o 
 -12   4   3    11210.19     9631.98    519.65 o 
 -10   4   3      351.09      277.03     96.33 o 
  -8   4   3     7897.42     6576.71    180.95 o 
  -6   4   3     2215.67     1614.02    113.35 o 
  -4   4   3    16693.95    17342.29    312.68 o 
  -2   4   3    47045.14    54416.18    940.71 o 
   0   4   3     2011.73     2475.83    137.31 o 
   2   4   3     4783.65     3992.74    141.70 o 
   4   4   3     2299.94     1889.24    126.54 o 
   6   4   3     4298.02     5456.48    210.88 o 
   8   4   3      902.93     1226.81    145.92 o 
  10   4   3     1502.51     1472.43    168.31 o 
  12   4   3     1376.16     1379.70    288.45 o 
  14   4   3      366.78      158.57    246.39 o 
  16   4   3      249.55      823.22    305.27 o 
 -19   5   3      105.52      321.90    284.71 o 
 -17   5   3        4.98       35.57    426.88 o 
 -15   5   3       63.02       78.75    221.13 o 
 -13   5   3     1385.54     1544.67    420.95 o 
 -11   5   3    10431.67     8865.57    575.10 o 
  -9   5   3     2077.54     1580.57    102.06 o 
  -7   5   3     4133.73     3252.27    121.98 o 
  -5   5   3     1251.59     1555.47    127.85 o 
  -3   5   3     7099.99     7310.12    183.00 o 
  -1   5   3     7129.85     8122.67    245.70 o 
   1   5   3    21435.23    21997.62    390.84 o 
   3   5   3    25956.45    24454.22    494.83 o 
   5   5   3       97.27      108.95     46.06 o 
   7   5   3     1376.71     1408.61    143.74 o 
   9   5   3      412.77      443.49    119.54 o 
  11   5   3     9657.97     8088.51    396.02 o 
  13   5   3     3989.33     4041.99    503.95 o 
  15   5   3     1502.64     1333.82    318.29 o 
 -18   6   3      566.78      662.47    318.29 o 
 -16   6   3     2761.95     3193.07    430.29 o 
 -14   6   3     5696.93     5102.67    421.13 o 
 -12   6   3      627.18      770.13    176.17 o 
 -10   6   3     1163.53     1114.06    124.91 o 
  -8   6   3       26.11       93.07     54.09 o 
  -6   6   3     3861.82     3609.13    129.82 o 
  -4   6   3     9904.34    10661.78    381.19 o 
  -2   6   3   180416.28   187364.30   3107.50 o 
   0   6   3     2095.92     1459.43     89.00 o 
   2   6   3     2448.27     2011.05    133.03 o 
   4   6   3     9511.50    11154.37    300.61 o 
   6   6   3    11688.23    10823.49    257.81 o 
   8   6   3    25179.03    25388.93    768.47 o 
  10   6   3      669.53      799.18    149.72 o 
  12   6   3     2113.06     1807.32    326.68 o 
  14   6   3      858.18     1088.08    296.86 o 
  16   6   3        9.21      593.58    289.18 o 
 -19   7   3       86.61      319.11    279.21 o 
 -17   7   3      184.02      496.67    426.88 o 
 -15   7   3      275.95      201.78    503.95 o 
 -13   7   3      799.09      504.39    222.30 o 
 -11   7   3     3192.96     3075.75    256.70 o 
  -9   7   3    11887.52    11556.85    278.02 o 
  -7   7   3    32853.34    34205.94    597.54 o 
  -5   7   3     2241.11     2501.21    180.32 o 
  -3   7   3      446.25      308.35     57.96 o 
  -1   7   3     6640.90     7347.85    436.94 o 
   1   7   3     5202.53     6309.89    184.83 o 
   3   7   3     5965.51     5266.36    181.22 o 
   5   7   3      467.38      704.83     80.24 o 
   7   7   3     9390.57     7749.42    383.38 o 
   9   7   3     3934.89     4206.67    291.41 o 
  11   7   3     4141.86     3004.12    282.71 o 
  13   7   3       76.91      100.79    234.77 o 
  15   7   3      260.79      231.23    278.66 o 
 -18   8   3       94.70      288.92    264.02 o 
 -16   8   3      108.25       29.97    225.03 o 
 -14   8   3      531.70      708.41    256.29 o 
 -12   8   3       48.85      132.96    128.28 o 
 -10   8   3     1466.87     1729.16    183.13 o 
  -8   8   3       42.08       12.26     58.55 o 
  -6   8   3     4611.02     4781.86    242.85 o 
  -4   8   3      393.48      481.58     73.93 o 
  -2   8   3      401.28      594.49     66.17 o 
   0   8   3     1756.41     1998.92     96.28 o 
   2   8   3      787.22      826.66     89.47 o 
   4   8   3     1080.65     1232.34    126.40 o 
   6   8   3     3775.59     3710.76    197.99 o 
   8   8   3    10965.14    10688.51    393.29 o 
  10   8   3      908.02      699.53    142.62 o 
  12   8   3       98.05       49.52    210.74 o 
  14   8   3      119.22      674.41    267.92 o 
  16   8   3        5.45      767.03    293.11 o 
 -19   9   3      834.87      548.91    331.12 o 
 -17   9   3      283.37      532.12    296.44 o 
 -15   9   3        6.73        0.00    355.73 o 
 -13   9   3       61.89       92.30    150.32 o 
 -11   9   3    11318.67     9675.55    483.43 o 
  -9   9   3     4685.52     4862.35    247.76 o 
  -7   9   3     5506.19     5675.29    180.88 o 
  -5   9   3      311.58      328.90     64.32 o 
  -3   9   3      151.36      104.59     54.14 o 
  -1   9   3    33607.29    34957.57   1089.80 o 
   1   9   3    49901.05    51111.32    834.77 o 
   3   9   3    23844.87    22742.35    486.51 o 
   5   9   3     1893.44     1877.39    114.95 o 
   7   9   3        9.86        0.00     89.33 o 
   9   9   3      976.64      929.38    152.28 o 
  11   9   3     5574.24     5192.66    351.31 o 
  13   9   3      369.07      883.67    280.79 o 
  15   9   3      442.07     1106.30    308.88 o 
 -18  10   3      470.79      720.16    415.02 o 
 -16  10   3     4817.68     4884.32    502.87 o 
 -14  10   3     5621.84     5151.04    464.84 o 
 -12  10   3      634.59      656.96    172.33 o 
 -10  10   3     1348.00     1271.50    150.68 o 
  -8  10   3       13.36       48.36     70.46 o 
  -6  10   3    23809.68    24226.46    462.44 o 
  -4  10   3    19216.83    18598.17    468.96 o 
  -2  10   3    63258.86    64757.51   1361.84 o 
   0  10   3      121.26      292.36     55.44 o 
   2  10   3     9424.55     9065.33    462.09 o 
   4  10   3    28711.25    32853.75    669.83 o 
   6  10   3     7665.01     6657.68    335.59 o 
   8  10   3     7786.97     7331.24    295.49 o 
  10  10   3      412.04      555.71    140.12 o 
  12  10   3      332.44      166.92    213.68 o 
  14  10   3      453.53      296.44    234.32 o 
  16  10   3      827.81      924.91    474.31 o 
 -17  11   3      613.18      620.73    426.88 o 
 -15  11   3       12.78        0.00    202.24 o 
 -13  11   3      625.45      739.17    183.52 o 
 -11  11   3      354.23      384.74    149.21 o 
  -9  11   3     7456.80     7140.78    230.22 o 
  -7  11   3    12833.88    12566.12    299.55 o 
  -5  11   3     9934.23     9895.72    273.69 o 
  -3  11   3    13230.23    10740.61    329.34 o 
  -1  11   3     4909.19     6763.05    485.34 o 
   1  11   3      126.68      141.41     56.63 o 
   3  11   3      227.04        8.54     65.56 o 
   5  11   3      198.79      395.91    101.91 o 
   7  11   3     9360.37     9281.62    545.98 o 
   9  11   3        1.50      241.54    120.28 o 
  11  11   3      282.87      290.24    168.68 o 
  13  11   3      492.63      689.76    271.63 o 
  15  11   3      845.55      572.35    296.86 o 
 -18  12   3      627.64      667.11    322.73 o 
 -16  12   3      232.05      605.49    367.59 o 
 -14  12   3      190.66      475.39    227.73 o 
 -12  12   3      651.65      898.68    213.00 o 
 -10  12   3        3.57        0.00     94.70 o 
  -8  12   3      896.99      994.43    111.46 o 
  -6  12   3    19063.43    16909.59    367.32 o 
  -4  12   3     2220.04     2585.62    149.63 o 
  -2  12   3     1681.64     2961.13    198.30 o 
   0  12   3    15996.05    17179.83    587.42 o 
   2  12   3     6314.68     8115.70    244.80 o 
   4  12   3     6491.15     6139.70    277.27 o 
   6  12   3     8231.23     7346.79    277.28 o 
   8  12   3      147.13       80.14    133.50 o 
  10  12   3     1720.06     1650.72    303.66 o 
  12  12   3        1.70        0.00    180.12 o 
  14  12   3      110.10      478.62    480.24 o 
 -17  13   3     2367.92     2045.55    393.81 o 
 -15  13   3        3.07        0.00    224.53 o 
 -13  13   3     6462.70     7363.06    675.89 o 
 -11  13   3     3339.19     3570.68    243.15 o 
  -9  13   3     4660.30     5027.13    273.86 o 
  -7  13   3    38105.45    40027.30    725.23 o 
  -5  13   3     3656.90     3250.14    173.49 o 
  -3  13   3    42401.40    50970.82    959.52 o 
  -1  13   3    29822.88    27550.40    697.06 o 
   1  13   3    11260.04     9545.68    299.02 o 
   3  13   3    30820.26    31523.70    748.06 o 
   5  13   3     7806.22     7716.27    356.00 o 
   7  13   3      248.49      154.98    110.51 o 
   9  13   3      320.62      344.66    130.05 o 
  11  13   3     2880.85     3079.01    372.67 o 
  13  13   3     2108.88     2917.01    581.03 o 
  15  13   3      494.60      391.31    391.31 o 
 -18  14   3       61.22       97.20    420.95 o 
 -16  14   3       54.99      183.80    251.54 o 
 -14  14   3     1926.19     1812.48    331.12 o 
 -12  14   3     5694.76     6120.64    371.68 o 
 -10  14   3      740.11     1040.04    163.50 o 
  -8  14   3     6061.11     6358.78    231.65 o 
  -6  14   3    23602.62    22440.22    464.64 o 
  -4  14   3    11508.81    11374.58    417.61 o 
  -2  14   3      407.80      379.86    115.98 o 
   0  14   3     1826.23     2255.00    198.58 o 
   2  14   3      847.74      566.02     96.94 o 
   4  14   3    20362.08    18064.97    811.36 o 
   6  14   3    17014.83    16046.48    569.94 o 
   8  14   3      996.51      848.28    156.75 o 
  10  14   3       69.11      289.32    131.17 o 
  12  14   3      780.34     1067.20    426.88 o 
  14  14   3        4.18      225.30    391.31 o 
 -17  15   3       31.40        0.00    498.03 o 
 -15  15   3        1.31      469.69    302.37 o 
 -13  15   3       25.28       81.52    199.15 o 
 -11  15   3      124.50      271.55    125.92 o 
  -9  15   3      546.57      573.70    115.09 o 
  -7  15   3     2276.94     2577.63    169.48 o 
  -5  15   3       90.92      186.92     92.68 o 
  -3  15   3      413.79      379.65    134.20 o 
  -1  15   3     1022.04      722.32    137.69 o 
   1  15   3     3260.56     3241.08    193.77 o 
   3  15   3     6471.11     5793.80    235.62 o 
   5  15   3      482.52      579.72    123.83 o 
   7  15   3     4802.72     5647.15    283.01 o 
   9  15   3      444.68      481.95    165.74 o 
  11  15   3     1317.15     2064.29    339.50 o 
  13  15   3        7.98      486.17    355.73 o 
 -16  16   3      216.16      277.13    253.50 o 
 -14  16   3      664.90      907.48    290.52 o 
 -12  16   3     4028.48     4233.51    332.27 o 
 -10  16   3      790.65      724.39    153.30 o 
  -8  16   3     2588.95     2737.97    182.73 o 
  -6  16   3    34293.67    34308.27    658.75 o 
  -4  16   3     5367.13     5422.72    234.79 o 
  -2  16   3      965.02      887.36    231.51 o 
   0  16   3      861.35      912.21    200.71 o 
   2  16   3      542.90      606.69    113.33 o 
   4  16   3     4041.06     4459.83    235.25 o 
   6  16   3     2323.14     2095.93    233.23 o 
   8  16   3      244.27      248.34    158.40 o 
  10  16   3     1404.13     1712.20    468.44 o 
  12  16   3      259.55      652.18    332.02 o 
  14  16   3       32.06        0.00    332.02 o 
 -17  17   3       95.23      322.75    264.79 o 
 -15  17   3        1.38      488.24    272.73 o 
 -13  17   3      246.68      221.27    221.13 o 
 -11  17   3     1846.80     1713.02    199.54 o 
  -9  17   3     3933.42     3616.89    220.58 o 
  -7  17   3    11076.79    10788.89    360.31 o 
  -5  17   3     1043.89     1211.17    148.90 o 
  -3  17   3     5842.00     5935.91    320.12 o 
  -1  17   3     8691.59     8063.92    363.19 o 
   1  17   3    12688.39    12268.05    390.37 o 
   3  17   3    12863.59    12346.58    447.14 o 
   5  17   3      112.07       56.97    134.32 o 
   7  17   3     1236.51     1514.61    223.57 o 
   9  17   3     4209.23     4306.19    339.54 o 
  11  17   3     3992.73     4157.93    444.39 o 
  13  17   3     1840.91     2513.85    581.03 o 
 -16  18   3      647.86      782.61    293.46 o 
 -14  18   3     1178.44     1385.38    521.74 o 
 -12  18   3      204.23      349.80    218.00 o 
 -10  18   3     6575.61     6496.88    329.98 o 
  -8  18   3       18.24      135.68    105.26 o 
  -6  18   3      433.29      489.77    114.28 o 
  -4  18   3     1466.96     1773.42    325.77 o 
  -2  18   3     3751.68     4339.08    297.52 o 
   0  18   3     1388.54     1728.40    259.93 o 
   2  18   3      675.18      811.55    415.02 o 
   4  18   3     9635.89     8718.26    394.03 o 
   6  18   3      271.57       55.61    150.30 o 
   8  18   3     1294.80      736.68    196.41 o 
  10  18   3      736.69      955.75    218.06 o 
  12  18   3        0.32      130.44    332.02 o 
 -15  19   3      151.65      199.44    255.63 o 
 -13  19   3       43.10        0.00    196.91 o 
 -11  19   3     1141.50     1220.08    182.47 o 
  -9  19   3     7743.05     7498.80    293.53 o 
  -7  19   3       65.78      220.32    105.39 o 
  -5  19   3     1045.59     1135.92    158.10 o 
  -3  19   3      348.89      416.00    164.02 o 
  -1  19   3      219.39      367.59    183.89 o 
   1  19   3      152.79       65.07    326.09 o 
   3  19   3       13.91        0.00    162.06 o 
   5  19   3       67.70       65.95    149.21 o 
   7  19   3      964.08     1043.22    279.55 o 
   9  19   3     1214.42     1215.64    220.40 o 
  11  19   3      158.29      509.33    267.92 o 
  13  19   3       96.39      166.01    332.02 o 
 -16  20   3      612.28      517.03    301.84 o 
 -14  20   3     1720.03     2325.04    610.67 o 
 -12  20   3       27.07      139.92    209.11 o 
 -10  20   3       34.31        0.00    122.77 o 
  -8  20   3        9.80      102.25    104.77 o 
  -6  20   3     1939.42     2077.94    175.10 o 
  -4  20   3    21684.25    20179.20   1087.86 o 
  -2  20   3    17056.58    16573.34    564.79 o 
   0  20   3       18.06        0.00    153.44 o 
   2  20   3    10455.66    10092.70    592.89 o 
   4  20   3      755.93      787.36    320.16 o 
   6  20   3     2909.57     2337.33    274.63 o 
   8  20   3     8094.65     8074.47    451.50 o 
  10  20   3     1449.42     1567.19    253.87 o 
  12  20   3      251.06      865.62    426.88 o 
 -15  21   3      120.44      446.58    264.75 o 
 -13  21   3      732.28     1069.69    272.41 o 
 -11  21   3     4533.72     4757.30    353.15 o 
  -9  21   3     5405.51     5555.58    276.03 o 
  -7  21   3     1201.27     1612.77    267.00 o 
  -5  21   3        8.59        0.00    149.37 o 
  -3  21   3      195.42      405.70    168.21 o 
  -1  21   3      854.27     1076.84    255.63 o 
   1  21   3    10697.67    10260.77    675.89 o 
   3  21   3     1003.18      719.07    222.08 o 
   5  21   3      834.70     1041.36    209.41 o 
   7  21   3        3.46      196.71    170.06 o 
   9  21   3     2358.80     2772.13    321.18 o 
  11  21   3     1005.79      670.14    281.77 o 
 -14  22   3      174.32        0.00    237.97 o 
 -12  22   3      191.56      259.50    217.52 o 
 -10  22   3        9.42      110.34    165.95 o 
  -8  22   3       49.06       35.80    122.11 o 
  -6  22   3      188.34      236.21    118.81 o 
  -4  22   3      459.80      711.58    198.54 o 
  -2  22   3      114.55        0.00    182.19 o 
   0  22   3      479.62      256.51    204.27 o 
   2  22   3       62.40       95.65    188.52 o 
   4  22   3     2415.14     2113.54    322.08 o 
   6  22   3     1450.42     1408.28    276.04 o 
   8  22   3      503.83      772.60    217.57 o 
  10  22   3      526.87      812.01    297.57 o 
  12  22   3       97.53      201.58    367.59 o 
 -13  23   3      131.74        0.00    272.73 o 
 -11  23   3      545.27      510.94    223.75 o 
  -9  23   3        2.65       70.75    135.97 o 
  -7  23   3      643.42      511.83    147.19 o 
  -5  23   3     4334.53     3913.02    337.12 o 
  -3  23   3     5950.50     5713.50    847.83 o 
  -1  23   3     4272.12     3717.03    389.82 o 
   1  23   3     7489.47     7675.91   1179.85 o 
   3  23   3      904.77      682.43    239.28 o 
   5  23   3       17.55       92.02    209.11 o 
   7  23   3     1010.35     1203.83    231.96 o 
   9  23   3        0.08      170.19    191.45 o 
  11  23   3      141.50      764.83    302.37 o 
 -12  24   3       94.41       47.43    296.44 o 
 -10  24   3        5.15      122.89    205.05 o 
  -8  24   3     2936.76     3253.14    269.27 o 
  -6  24   3     2890.52     2967.81    249.76 o 
  -4  24   3     3540.90     3423.68    326.33 o 
  -2  24   3      721.47      658.11    243.16 o 
   0  24   3      927.47     1427.54    288.45 o 
   2  24   3      898.39      907.78    264.02 o 
   4  24   3      762.98      598.20    242.72 o 
   6  24   3     5527.68     5990.17    515.61 o 
   8  24   3     1858.74     1889.83    284.86 o 
  10  24   3       84.24      561.88    266.80 o 
 -11  25   3     1262.77      890.81    426.88 o 
  -9  25   3     3897.23     4184.99    306.95 o 
  -7  25   3     4128.33     3982.20    293.83 o 
  -5  25   3      323.62      386.27    213.60 o 
  -3  25   3      777.60      988.94    272.41 o 
  -1  25   3     2258.03     1436.90    301.50 o 
   1  25   3      733.47      802.56    261.63 o 
   3  25   3     4287.02     3943.65    569.17 o 
   5  25   3     2529.64     2175.90    351.86 o 
   7  25   3      111.53       54.27    249.01 o 
   9  25   3      738.14      898.80    239.42 o 
 -10  26   3        7.90        0.00    296.44 o 
  -8  26   3       11.65      233.26    149.30 o 
  -6  26   3      485.09      752.69    212.15 o 
  -4  26   3      694.37      711.11    276.31 o 
  -2  26   3      239.89      352.61    237.97 o 
   0  26   3     1434.00     1206.86    305.96 o 
   2  26   3      638.61      627.54    267.92 o 
   4  26   3      387.51      261.69    242.72 o 
   6  26   3       13.02        0.00    575.10 o 
   8  26   3      389.83      396.80    209.52 o 
 -11  27   3       23.00        0.00    379.45 o 
  -9  27   3      426.07      619.57    266.74 o 
  -7  27   3       97.44      273.22    137.82 o 
  -5  27   3       22.54        0.00    221.13 o 
  -3  27   3     2230.56     2060.69    444.67 o 
  -1  27   3       79.31      359.06    238.85 o 
   1  27   3       27.15        0.00    225.92 o 
   3  27   3      544.89      775.05    349.80 o 
   5  27   3     1132.25     1034.97    297.57 o 
   7  27   3      114.83        0.00    260.87 o 
   9  27   3        9.51        0.40    214.01 o 
 -10  28   3       22.61       11.86    355.73 o 
  -8  28   3     1465.10     1631.06    287.54 o 
  -6  28   3     7001.04     6672.13    556.40 o 
  -4  28   3     4112.29     4121.31    473.68 o 
  -2  28   3      204.67        1.76    225.92 o 
   0  28   3     1237.13     1179.85    310.23 o 
   2  28   3      175.72      414.05    255.63 o 
   4  28   3      817.07     1512.83    327.31 o 
   6  28   3     1430.22     1477.29    347.89 o 
   8  28   3       15.61      272.55    539.53 o 
  -9  29   3      517.53     1399.22    498.03 o 
  -7  29   3      924.79      983.57    317.30 o 
  -5  29   3      294.98       84.75    250.72 o 
  -3  29   3      194.21      190.68    258.31 o 
  -1  29   3     4170.81     3573.45    460.24 o 
   1  29   3     2586.10     2621.89    397.68 o 
   3  29   3      207.30      108.76    242.72 o 
   5  29   3       15.03       87.67    527.67 o 
   7  29   3      100.26      343.88    259.26 o 
  -8  30   3      155.45        0.00    259.52 o 
  -6  30   3       43.95       51.12    432.81 o 
  -4  30   3      107.31      514.66    276.32 o 
  -2  30   3      866.11      958.32    415.02 o 
   0  30   3       83.85        0.00    229.55 o 
   2  30   3        0.76      145.58    314.23 o 
   4  30   3      122.17        0.00    278.66 o 
   6  30   3      132.15      167.09    355.73 o 
  -7  31   3        4.21      292.00    415.02 o 
  -5  31   3       10.68        0.00    438.74 o 
  -3  31   3      380.16      217.45    272.41 o 
  -1  31   3      405.87      478.15    293.34 o 
   1  31   3      843.43      201.58    285.08 o 
   3  31   3      271.78        0.00    247.79 o 
   5  31   3      150.20      358.86    326.09 o 
  -6  32   3      308.35      647.37    308.88 o 
  -4  32   3     1346.02     1216.12    557.31 o 
  -2  32   3     2638.67     2523.10    664.03 o 
   0  32   3      134.76      194.71    314.23 o 
   2  32   3      706.92      384.22    468.38 o 
  -3  33   3       66.11      118.58    403.16 o 
  -1  33   3      502.54      426.88    426.88 o 
 -18   0   4      408.45      628.46    450.60 o 
 -16   0   4     2090.96     2407.13    557.31 o 
 -14   0   4      433.70      498.03    355.73 o 
 -12   0   4     1266.38     1814.24    403.16 o 
 -10   0   4    33394.31    28221.48   1256.92 o 
  -8   0   4     6084.49     6320.19    438.74 o 
  -6   0   4     8661.38    10612.70    533.60 o 
  -4   0   4     1761.82     1981.67    119.64 o 
  -2   0   4  1078694.38  1185776.38  37719.54 o 
   0   0   4     3640.38     3514.94    241.97 o 
   2   0   4    49368.54    50616.83   1286.87 o 
   4   0   4    34370.88    40969.10   1110.95 o 
   6   0   4     1461.87     1267.52    187.40 o 
   8   0   4     1793.08     1613.47    290.52 o 
  10   0   4      997.40      845.39    216.07 o 
  12   0   4      554.68      604.75    355.73 o 
  14   0   4     1331.89     1695.66    486.17 o 
  16   0   4      867.94     1138.35    462.45 o 
 -19   1   4      322.08      675.36    770.75 o 
 -17   1   4        5.95       71.15    276.70 o 
 -15   1   4     9661.37     9293.16    615.89 o 
 -13   1   4       23.77      153.69    213.69 o 
 -11   1   4     3836.21     4035.22    343.47 o 
  -9   1   4    26695.06    23499.33    754.48 o 
  -7   1   4      942.48      888.99    138.16 o 
  -5   1   4    13676.88    13602.57    270.74 o 
  -3   1   4    40271.80    42704.75    848.91 o 
  -1   1   4    62472.75    71522.48   1433.29 o 
   1   1   4       66.78      207.54     42.43 o 
   3   1   4    11718.90     9320.60    282.40 o 
   5   1   4     5041.70     5481.38    207.11 o 
   7   1   4     1941.23     1986.41    200.32 o 
   9   1   4     5474.35     5756.64    270.47 o 
  11   1   4     1264.59     1349.26    174.73 o 
  13   1   4       95.81      438.74    251.54 o 
  15   1   4       64.21      263.37    233.61 o 
 -18   2   4      204.33      429.04    276.31 o 
 -16   2   4       73.64      393.25    254.81 o 
 -14   2   4     4745.04     5585.79   1316.21 o 
 -12   2   4      211.55      254.94    190.67 o 
 -10   2   4       77.54      231.56    150.23 o 
  -8   2   4      507.74      290.42    113.22 o 
  -6   2   4       45.22      153.02     50.04 o 
  -4   2   4     5799.74     6692.58    162.19 o 
  -2   2   4   153212.50   176329.38   3403.42 o 
   0   2   4     9858.15    10832.05    219.24 o 
   2   2   4      162.59      116.22     49.51 o 
   4   2   4      703.04     1078.67    107.40 o 
   6   2   4     5168.84     5376.45    311.50 o 
   8   2   4     1239.65     1348.76    152.41 o 
  10   2   4      111.31      267.43    126.32 o 
  12   2   4      186.69      106.72    218.00 o 
  14   2   4      390.68      859.23    272.41 o 
  16   2   4       54.81      575.10    284.71 o 
 -19   3   4        3.13        0.00    256.29 o 
 -17   3   4        0.33        0.00    266.80 o 
 -15   3   4     1742.84     1163.90    295.45 o 
 -13   3   4     8115.56     8123.85    528.04 o 
 -11   3   4    15268.71    12163.93    540.76 o 
  -9   3   4      617.69      869.45     91.18 o 
  -7   3   4     1189.73     1283.34    136.31 o 
  -5   3   4    13638.90    13564.49    277.47 o 
  -3   3   4    24991.58    28250.34    607.45 o 
  -1   3   4    26543.20    26901.52    603.17 o 
   1   3   4    19115.70    19788.31    363.09 o 
   3   3   4      632.90      907.40    138.71 o 
   5   3   4     1758.37     1859.54    145.17 o 
   7   3   4      484.37      399.20    106.94 o 
   9   3   4     1923.93     2105.28    195.30 o 
  11   3   4    16096.97    13357.62    427.90 o 
  13   3   4      450.42      822.20    272.41 o 
  15   3   4       97.48      412.41    284.59 o 
 -18   4   4      820.68     1073.48    347.89 o 
 -16   4   4     3312.07     2795.48    628.46 o 
 -14   4   4     3434.14     2854.34    729.25 o 
 -12   4   4     1290.73     1759.96    278.55 o 
 -10   4   4      924.89      990.40    200.71 o 
  -8   4   4    50780.04    56934.25   1180.81 o 
  -6   4   4    55609.01    56119.36    971.44 o 
  -4   4   4      477.06      540.62     63.19 o 
  -2   4   4      892.33     1076.60     98.40 o 
   0   4   4     1413.98     1456.89     75.98 o 
   2   4   4     8494.38     7388.99    186.72 o 
   4   4   4    10853.68    11050.72    301.78 o 
   6   4   4    13067.85    13273.46    365.86 o 
   8   4   4     2994.07     3186.10    215.47 o 
  10   4   4     1407.29     1620.55    193.97 o 
  12   4   4      159.31      821.15    251.12 o 
  14   4   4     1840.38     2260.32    361.21 o 
  16   4   4      902.01     1370.72    337.95 o 
 -19   5   4      424.11      407.87    281.77 o 
 -17   5   4       65.46      249.58    263.22 o 
 -15   5   4     4776.53     5389.75    482.07 o 
 -13   5   4      334.02      520.47    230.76 o 
 -11   5   4      961.68     1087.22    225.03 o 
  -9   5   4    39940.17    38952.38    725.23 o 
  -7   5   4     1222.10     1059.02     92.86 o 
  -5   5   4     4753.30     4639.82    133.41 o 
  -3   5   4    55013.71    58400.02   1022.61 o 
  -1   5   4    14090.84    13313.10    444.15 o 
   1   5   4     9985.32    10665.90    230.63 o 
   3   5   4     7895.10     6445.97    207.11 o 
   5   5   4    10026.16    11112.00    315.43 o 
   7   5   4     7171.91     6483.23    282.40 o 
   9   5   4      681.46      432.90    132.58 o 
  11   5   4     1087.12     1368.80    251.59 o 
  13   5   4      568.87      390.08    241.43 o 
  15   5   4       30.98      487.09    267.92 o 
 -18   6   4      162.18      608.92    361.66 o 
 -16   6   4       80.75      309.86    255.63 o 
 -14   6   4       22.53       59.96    139.01 o 
 -12   6   4       73.73        0.00    113.18 o 
 -10   6   4     6118.13     5583.32    223.63 o 
  -8   6   4     2980.31     4481.08    153.86 o 
  -6   6   4    13522.86    13315.99    278.01 o 
  -4   6   4     2793.51     2692.55    119.64 o 
  -2   6   4     2576.34     2674.32    149.62 o 
   0   6   4     5522.19     4631.84    127.14 o 
   2   6   4      645.45      770.37     87.63 o 
   4   6   4     1820.79     2208.68    150.05 o 
   6   6   4    10256.80     9414.01    371.40 o 
   8   6   4     5404.12     5917.38    277.71 o 
  10   6   4     1433.37     1590.49    185.91 o 
  12   6   4      109.88        0.00    498.03 o 
  14   6   4       53.10      329.05    249.01 o 
 -19   7   4      103.78        0.00    320.16 o 
 -17   7   4       29.72        0.00    367.59 o 
 -15   7   4      301.20      672.30    167.83 o 
 -13   7   4     1107.98      917.56    281.22 o 
 -11   7   4     9748.61     9645.24    399.77 o 
  -9   7   4     4488.31     4766.51    169.92 o 
  -7   7   4    18753.92    19017.22    373.06 o 
  -5   7   4    15842.93    14094.89    317.87 o 
  -3   7   4     5723.27     6808.66    185.08 o 
  -1   7   4      990.65     1455.05    124.99 o 
   1   7   4    24826.68    20772.58    389.40 o 
   3   7   4    15874.18    15885.47    377.64 o 
   5   7   4     5997.14     6180.73    233.23 o 
   7   7   4     4176.81     4495.82    243.51 o 
   9   7   4       39.73       80.55    123.45 o 
  11   7   4     4233.20     3967.12    317.90 o 
  13   7   4     3716.19     3837.78    448.05 o 
  15   7   4      926.77     1575.00    338.88 o 
 -18   8   4     1618.10     1686.14    359.37 o 
 -16   8   4     6738.54     6296.29    569.17 o 
 -14   8   4       85.25      164.53    154.70 o 
 -12   8   4        4.76        0.00    119.20 o 
 -10   8   4      113.29       63.71     90.45 o 
  -8   8   4     3784.61     5303.26    182.33 o 
  -6   8   4    18946.28    18363.48    365.68 o 
  -4   8   4    54618.64    50051.00    906.40 o 
  -2   8   4     4549.36     4731.46    199.37 o 
   0   8   4      298.32      169.06     65.04 o 
   2   8   4     2448.13     3364.56    155.12 o 
   4   8   4    63355.41    65556.28   1378.46 o 
   6   8   4    24621.58    21157.77    588.22 o 
   8   8   4      863.68      948.17    182.95 o 
  10   8   4     1430.02     1782.29    369.78 o 
  12   8   4      272.05      226.99    308.30 o 
  14   8   4      359.72      840.75    258.31 o 
 -19   9   4        0.70      255.86    492.10 o 
 -17   9   4      408.64      792.97    295.45 o 
 -15   9   4      590.27      585.24    256.29 o 
 -13   9   4     2255.43     2765.25    271.72 o 
 -11   9   4    10636.49     9836.70    437.24 o 
  -9   9   4     4055.25     4683.74    184.39 o 
  -7   9   4     5740.29     5675.27    213.90 o 
  -5   9   4     4313.24     4836.20    173.73 o 
  -3   9   4     6136.05     4967.56    158.88 o 
  -1   9   4     2194.91     2661.89    252.98 o 
   1   9   4    10361.60     9245.79    223.96 o 
   3   9   4     7839.90     7169.30    233.75 o 
   5   9   4      301.48      302.75     97.15 o 
   7   9   4      188.98      259.52    135.21 o 
   9   9   4      115.21        0.00    110.29 o 
  11   9   4     4560.30     4370.95    384.62 o 
  13   9   4      205.99      713.00    290.52 o 
  15   9   4        5.59      643.33    280.79 o 
 -18  10   4      138.56      160.90    432.81 o 
 -16  10   4       82.27      115.13    230.47 o 
 -14  10   4      322.62      230.49    153.44 o 
 -12  10   4      189.67      209.96    140.24 o 
 -10  10   4      159.88      165.35    120.00 o 
  -8  10   4     2548.78     2900.51    152.39 o 
  -6  10   4     4651.45     4765.21    170.98 o 
  -4  10   4     3059.83     4293.68    164.60 o 
  -2  10   4    18105.53    19519.25    512.30 o 
   0  10   4    15866.96    13723.29    471.78 o 
   2  10   4     2857.77     2978.28    156.17 o 
   4  10   4     3918.00     3784.19    198.64 o 
   6  10   4     2663.44     2427.29    204.70 o 
   8  10   4      133.17      348.03    125.50 o 
  10  10   4      735.04      882.25    155.40 o 
  12  10   4     1535.55     2020.55    343.47 o 
  14  10   4      474.28     1328.07    438.74 o 
 -19  11   4      241.54      728.07    314.34 o 
 -17  11   4       47.00      136.27    290.52 o 
 -15  11   4     2920.31     2445.84    372.86 o 
 -13  11   4     2517.35     2659.78    271.51 o 
 -11  11   4     9770.30     8497.07    376.41 o 
  -9  11   4     5874.10     5993.69    215.94 o 
  -7  11   4     1817.42     2036.92    147.96 o 
  -5  11   4     2554.16     2278.49    141.98 o 
  -3  11   4    10516.50     9786.01    258.79 o 
  -1  11   4    46665.73    45221.89   1020.67 o 
   1  11   4    32702.46    34361.47    612.85 o 
   3  11   4     1439.14     1180.68    121.60 o 
   5  11   4       66.26       82.57     91.64 o 
   7  11   4      151.37      188.38    136.92 o 
   9  11   4     5433.71     5223.13    288.35 o 
  11  11   4     2399.09     2521.15    283.36 o 
  13  11   4      275.90      403.16    308.30 o 
  15  11   4       86.78      699.61    403.16 o 
 -18  12   4      135.83       96.66    575.10 o 
 -16  12   4     3088.01     2675.22    468.38 o 
 -14  12   4     2653.90     2518.07    282.04 o 
 -12  12   4      559.88      565.78    168.68 o 
 -10  12   4     5306.17     5613.35    268.06 o 
  -8  12   4     3471.28     3684.96    179.61 o 
  -6  12   4     5877.62     5334.47    190.89 o 
  -4  12   4     8091.28     7582.79    232.96 o 
  -2  12   4    17267.25    17979.02    505.54 o 
   0  12   4      154.91      133.65     62.00 o 
   2  12   4     1381.73     1430.55    125.25 o 
   4  12   4     1532.70     1501.24    219.43 o 
   6  12   4     7003.84     6939.17    293.94 o 
   8  12   4     7659.83     7426.99    455.26 o 
  10  12   4       86.99      201.86    138.64 o 
  12  12   4      116.50      462.45    320.16 o 
  14  12   4       99.99      391.31    320.16 o 
 -17  13   4       25.02        0.00    284.59 o 
 -15  13   4        0.04        0.00    320.16 o 
 -13  13   4       14.77        0.00    131.30 o 
 -11  13   4     2128.82     1990.53    238.83 o 
  -9  13   4      881.92     1062.86    128.82 o 
  -7  13   4      680.82      543.99    126.73 o 
  -5  13   4     5248.58     5401.75    219.07 o 
  -3  13   4      956.60     1045.09    145.32 o 
  -1  13   4     3628.19     3641.64    232.14 o 
   1  13   4     2425.36     3170.58    161.82 o 
   3  13   4     2950.96     2852.46    177.05 o 
   5  13   4     1211.36     1365.62    154.34 o 
   7  13   4       25.57        0.00    117.05 o 
   9  13   4        5.06      161.71    142.87 o 
  11  13   4      561.38      873.10    272.41 o 
  13  13   4       50.65      154.15    308.30 o 
 -18  14   4        3.66      165.30    509.88 o 
 -16  14   4       33.52      127.18    258.31 o 
 -14  14   4     6654.42     6442.64    515.20 o 
 -12  14   4       53.73      247.78    148.60 o 
 -10  14   4     5780.54     6258.36    296.06 o 
  -8  14   4     7894.00     6971.65    258.72 o 
  -6  14   4     1274.49     1431.88    141.14 o 
  -4  14   4     4873.59     5105.52    297.59 o 
  -2  14   4      185.96      146.16    107.11 o 
   0  14   4      323.32      344.61     75.08 o 
   2  14   4     9057.20     8679.23    274.01 o 
   4  14   4       53.89      118.90    103.40 o 
   6  14   4     1999.83     1917.64    226.93 o 
   8  14   4     3137.46     3203.34    287.46 o 
  10  14   4      722.20      707.48    187.80 o 
  12  14   4      226.73      474.31    367.59 o 
  14  14   4       32.47        0.00    308.30 o 
 -17  15   4       47.48      290.52    276.70 o 
 -15  15   4       81.16      675.89    259.93 o 
 -13  15   4     2682.08     2206.07    260.27 o 
 -11  15   4     8226.39     7514.55    317.68 o 
  -9  15   4    11063.26    11705.24    326.58 o 
  -7  15   4     4479.34     4624.84    241.93 o 
  -5  15   4      386.89      592.47    109.61 o 
  -3  15   4    35654.69    35299.04   1087.58 o 
  -1  15   4     6333.97     5281.71    297.70 o 
   1  15   4      646.52      647.87    182.19 o 
   3  15   4     1085.22     1099.92    213.08 o 
   5  15   4    14630.79    15042.62    909.49 o 
   7  15   4      383.75      343.52    158.16 o 
   9  15   4    11144.56    11256.09    473.81 o 
  11  15   4     2678.98     2689.76    420.95 o 
  13  15   4      345.89      355.73    355.73 o 
 -16  16   4     1118.34     1653.37    355.73 o 
 -14  16   4     4052.22     3097.84    388.20 o 
 -12  16   4       65.45      378.69    161.33 o 
 -10  16   4     6777.95     6585.71    311.72 o 
  -8  16   4     6965.81     6815.78    302.13 o 
  -6  16   4     2863.31     2975.71    196.29 o 
  -4  16   4      610.02      644.14    151.49 o 
  -2  16   4     3212.12     2608.16    240.23 o 
   0  16   4      933.18      631.69    148.26 o 
   2  16   4     2597.19     2860.72    297.57 o 
   4  16   4     4252.34     3848.09    289.76 o 
   6  16   4       71.78       15.89    137.25 o 
   8  16   4       10.91        8.74    147.57 o 
  10  16   4     2807.73     2875.10    353.46 o 
  12  16   4      209.08      415.02    379.45 o 
 -17  17   4        3.72      430.83    301.50 o 
 -15  17   4      484.19      568.43    266.74 o 
 -13  17   4        0.32       32.61    231.23 o 
 -11  17   4     2673.33     2751.91    234.94 o 
  -9  17   4     1842.64     1978.50    177.35 o 
  -7  17   4     4736.09     4734.09    261.16 o 
  -5  17   4     1280.82     1364.53    151.93 o 
  -3  17   4     3643.80     3190.76    251.64 o 
  -1  17   4     5331.22     6911.92    450.68 o 
   1  17   4     1084.70     1110.13    284.59 o 
   3  17   4     1533.97     1810.76    223.37 o 
   5  17   4     1809.98     2008.98    241.45 o 
   7  17   4     1727.61     1717.87    232.57 o 
   9  17   4      194.45      294.73    170.13 o 
  11  17   4       25.62        0.00    213.69 o 
  13  17   4       24.89      830.04    415.02 o 
 -16  18   4      303.54      448.29    278.55 o 
 -14  18   4       34.86      332.85    238.85 o 
 -12  18   4       19.34      131.76    148.11 o 
 -10  18   4        9.53      308.45    134.62 o 
  -8  18   4      716.12      712.05    147.09 o 
  -6  18   4     7639.01     7638.78    299.82 o 
  -4  18   4     4288.02     4698.63    309.41 o 
  -2  18   4       80.54       68.25    122.09 o 
   0  18   4       12.05      121.76    170.51 o 
   2  18   4     1442.31     1267.26    241.43 o 
   4  18   4     3497.08     4089.64    318.15 o 
   6  18   4     2602.88     2857.47    278.61 o 
   8  18   4     2154.22     2119.04    259.69 o 
  10  18   4      555.63      759.65    214.01 o 
  12  18   4       25.50        0.00    332.02 o 
 -15  19   4     1901.78     2195.89    377.31 o 
 -13  19   4     3992.66     3462.53    406.59 o 
 -11  19   4      855.85      853.83    169.93 o 
  -9  19   4      118.27      148.51    110.90 o 
  -7  19   4     6265.92     5840.20    299.52 o 
  -5  19   4      971.94      973.51    203.75 o 
  -3  19   4     3646.99     4231.79    312.69 o 
  -1  19   4     1989.34     1755.98    224.39 o 
   1  19   4     7429.61     7297.70   1049.41 o 
   3  19   4     8055.83     7468.18    493.85 o 
   5  19   4     3041.95     3428.23    771.71 o 
   7  19   4     2711.38     2624.34    295.68 o 
   9  19   4      309.39      383.26    197.80 o 
  11  19   4      226.54      483.25    272.41 o 
 -16  20   4      143.80      392.53    284.71 o 
 -14  20   4      248.39      146.10    219.24 o 
 -12  20   4      363.31      428.61    163.58 o 
 -10  20   4      202.35      240.77    152.20 o 
  -8  20   4      812.89      755.72    208.81 o 
  -6  20   4     1555.82     1917.49    308.26 o 
  -4  20   4      241.12       16.14    145.32 o 
  -2  20   4     1491.66     1628.64    227.16 o 
   0  20   4      282.18      461.48    204.27 o 
   2  20   4     1538.15     1981.49    305.96 o 
   4  20   4    10374.58     9601.38    557.10 o 
   6  20   4     1030.15     1321.73    227.72 o 
   8  20   4       66.36      335.20    173.68 o 
  10  20   4      144.02      276.85    216.18 o 
  12  20   4      331.97     1079.06    450.60 o 
 -15  21   4      435.00      830.04    426.88 o 
 -13  21   4      108.91      284.59    296.44 o 
 -11  21   4      188.40      377.85    168.21 o 
  -9  21   4      367.49      339.46    154.47 o 
  -7  21   4     2481.28     2367.94    216.87 o 
  -5  21   4     1144.65     1236.30    219.30 o 
  -3  21   4      157.53        0.00    145.95 o 
  -1  21   4      438.78      264.82    187.40 o 
   1  21   4      223.20      376.30    205.30 o 
   3  21   4     3002.59     2696.02    343.77 o 
   5  21   4        2.75      155.17    161.93 o 
   7  21   4        7.83      139.09    174.61 o 
   9  21   4      733.80      891.16    224.02 o 
  11  21   4       45.10      757.23    296.86 o 
 -14  22   4      144.88      628.46    343.88 o 
 -12  22   4      407.46      284.59    272.73 o 
 -10  22   4      144.54      440.37    174.61 o 
  -8  22   4    11610.43     9622.48    378.45 o 
  -6  22   4    11733.00     9845.26    444.89 o 
  -4  22   4     2312.51     2456.76    313.55 o 
  -2  22   4       88.88       10.09    242.74 o 
   0  22   4      347.34      497.11    332.02 o 
   2  22   4      327.82      100.19    205.30 o 
   4  22   4      928.10     1053.75    314.23 o 
   6  22   4     4823.87     3684.34    337.83 o 
   8  22   4      491.80      601.52    215.89 o 
  10  22   4       57.47      304.68    247.24 o 
 -13  23   4     1530.34     1849.81    450.60 o 
 -11  23   4     3505.84     3551.79    333.71 o 
  -9  23   4     2262.29     2590.16    247.15 o 
  -7  23   4        8.04      138.56    126.63 o 
  -5  23   4      586.59      795.78    200.29 o 
  -3  23   4      282.43      279.71    169.36 o 
  -1  23   4     9573.19     8389.97    540.76 o 
   1  23   4     4680.87     4122.79    414.47 o 
   3  23   4      313.53      412.83    225.92 o 
   5  23   4       52.09      112.65    209.62 o 
   7  23   4        6.06       62.76    173.68 o 
   9  23   4      989.12     1258.85    252.48 o 
  11  23   4     2225.18     2103.78    380.88 o 
 -14  24   4      519.52      652.18    403.16 o 
 -12  24   4      538.88      569.17    332.02 o 
 -10  24   4      399.27      498.03    183.55 o 
  -8  24   4      586.01      621.94    153.84 o 
  -6  24   4      512.57      536.81    195.68 o 
  -4  24   4     2840.33     2814.85    518.78 o 
  -2  24   4      115.41      184.84    212.70 o 
   0  24   4      112.30      183.80    539.53 o 
   2  24   4        6.00      269.01    219.37 o 
   4  24   4      116.36      225.30    234.77 o 
   6  24   4      248.69      294.81    367.59 o 
   8  24   4     1002.97     1488.76    281.35 o 
  10  24   4      128.15      353.61    280.04 o 
 -13  25   4      212.01       47.43    308.30 o 
 -11  25   4       11.31      284.79    233.61 o 
  -9  25   4      214.22      661.90    190.17 o 
  -7  25   4        7.03      113.36    150.61 o 
  -5  25   4      450.31      441.13    204.47 o 
  -3  25   4      901.05     1001.59    545.46 o 
  -1  25   4      969.33      891.63    259.52 o 
   1  25   4      403.23      397.24    226.39 o 
   3  25   4     2453.80     2080.25    415.02 o 
   5  25   4       93.27      545.07    258.31 o 
   7  25   4       27.42        0.00    213.68 o 
   9  25   4       31.64      263.60    348.72 o 
 -12  26   4       98.23      213.44    296.44 o 
 -10  26   4     1327.76     1436.12    254.65 o 
  -8  26   4     2996.49     2961.16    273.05 o 
  -6  26   4      428.52      272.80    196.41 o 
  -4  26   4     6941.21     6137.13   1417.00 o 
  -2  26   4     4571.60     4904.96    485.45 o 
   0  26   4      768.37      945.88    280.79 o 
   2  26   4     3630.33     2592.56    385.70 o 
   4  26   4      786.60      472.95    253.17 o 
   6  26   4     1602.41     1091.90    426.88 o 
   8  26   4      608.24      892.42    305.96 o 
 -11  27   4     1475.52     1873.53    545.46 o 
  -9  27   4     2008.49     2076.22    346.83 o 
  -7  27   4      125.96      413.91    149.78 o 
  -5  27   4       55.73       97.36    238.85 o 
  -3  27   4      460.14      565.97    261.63 o 
  -1  27   4     6616.91     6623.15    549.15 o 
   1  27   4     2767.01     2772.66    409.82 o 
   3  27   4      468.82      516.55    468.38 o 
   5  27   4      468.18      690.94    280.04 o 
   7  27   4       34.45       41.50    243.16 o 
 -10  28   4        7.71      415.91    385.38 o 
  -8  28   4      351.48      613.37    180.31 o 
  -6  28   4      625.27      906.27    204.30 o 
  -4  28   4      648.97      808.39    462.45 o 
  -2  28   4       29.57        0.00    230.47 o 
   0  28   4     1043.18      608.87    287.00 o 
   2  28   4       66.33      254.94    251.54 o 
   4  28   4      368.07      373.34    276.31 o 
   6  28   4      146.18      225.66    276.31 o 
  -9  29   4       13.10       34.44    263.22 o 
  -7  29   4       79.31      163.90    258.31 o 
  -5  29   4       54.06      387.81    254.81 o 
  -3  29   4      982.17     1079.18    474.31 o 
  -1  29   4     1300.33     1951.85    990.12 o 
   1  29   4      563.98       98.02    249.87 o 
   3  29   4       24.61      445.59    264.79 o 
   5  29   4       48.40        0.00    290.52 o 
  -8  30   4     1104.26      449.93    297.57 o 
  -6  30   4      793.53     1001.98    327.00 o 
  -4  30   4     1335.50     1561.96    752.97 o 
  -2  30   4       33.38        0.00    391.31 o 
   0  30   4       42.46       39.46    255.63 o 
   2  30   4      733.38     1082.32    334.13 o 
   4  30   4     1899.76     2568.54    418.23 o 
  -7  31   4      384.48      582.49    420.95 o 
  -5  31   4      211.26      294.58    586.96 o 
  -3  31   4      756.02      776.68    335.39 o 
  -1  31   4      371.72       47.43    288.45 o 
   1  31   4      877.27      793.05    314.34 o 
   3  31   4     1333.90      720.05    318.29 o 
  -6  32   4       54.17       62.38    288.45 o 
  -4  32   4        1.21        0.00    251.54 o 
  -2  32   4       71.78      136.46    264.02 o 
   0  32   4      275.70        0.00    276.31 o 
   2  32   4      102.67        0.00    391.31 o 
 -19   1   5      710.46      598.34    309.89 o 
 -17   1   5     2327.76     2139.76    376.20 o 
 -15   1   5    11468.13    10850.78    599.46 o 
 -13   1   5       40.78      165.28    205.30 o 
 -11   1   5     2173.62     2013.25    263.22 o 
  -9   1   5     7387.90     6717.17    373.52 o 
  -7   1   5     2176.68     2324.73    131.50 o 
  -5   1   5     4575.83     3759.95    123.53 o 
  -3   1   5    43227.26    44477.19   1250.99 o 
  -1   1   5     1140.74     1442.67    113.11 o 
   1   1   5    37430.94    34947.40    536.47 o 
   3   1   5     2267.18     2721.53    191.69 o 
   5   1   5      162.37       33.10     78.08 o 
   7   1   5     4010.40     4124.64    230.46 o 
   9   1   5       46.05       21.38    113.26 o 
  11   1   5     2550.34     3066.86    250.33 o 
  13   1   5     1090.05     1163.09    288.45 o 
  15   1   5      113.17      806.00    305.96 o 
 -20   2   5      373.28      440.49    339.50 o 
 -18   2   5     1535.77     1587.32    360.25 o 
 -16   2   5     7763.79     7087.04    563.69 o 
 -14   2   5       19.57      107.80    230.47 o 
 -12   2   5     3304.55     2506.29    314.34 o 
 -10   2   5     7556.24     7226.95    373.05 o 
  -8   2   5    10238.66    11396.27    301.95 o 
  -6   2   5    19560.62    18147.82    357.93 o 
  -4   2   5     7182.65     6546.91    246.29 o 
  -2   2   5     2460.14     3168.58    150.61 o 
   0   2   5      979.52      881.09    115.38 o 
   2   2   5     3762.55     4284.01    176.35 o 
   4   2   5    19318.16    17059.02    424.93 o 
   6   2   5     7505.58     6661.12    433.01 o 
   8   2   5      841.71      941.75    149.46 o 
  10   2   5     2859.60     3456.10    273.84 o 
  12   2   5      910.07     1412.66    292.03 o 
  14   2   5     2290.00     2393.08    377.03 o 
 -19   3   5      270.65      315.08    284.59 o 
 -17   3   5        1.89      313.12    264.79 o 
 -15   3   5      266.24      531.50    258.31 o 
 -13   3   5     2752.21     3331.64    373.05 o 
 -11   3   5    13158.22    10473.73    494.48 o 
  -9   3   5     4551.78     5729.79    200.75 o 
  -7   3   5     5836.45     5073.49    241.32 o 
  -5   3   5     7085.56     7541.41    190.21 o 
  -3   3   5    75757.13    81649.77   1403.93 o 
  -1   3   5     6882.35     6235.84    223.28 o 
   1   3   5    26807.25    24252.50    395.46 o 
   3   3   5    11229.26    12180.99    359.42 o 
   5   3   5       94.08        4.50    111.25 o 
   7   3   5     6953.47     7147.69    273.78 o 
   9   3   5      183.90       46.60    181.42 o 
  11   3   5      203.34      338.54    142.97 o 
  13   3   5       79.60      533.00    247.24 o 
  15   3   5        1.98      222.48    247.24 o 
 -20   4   5      624.50      705.54    343.77 o 
 -18   4   5      514.26      434.31    278.55 o 
 -16   4   5        0.39        0.00    373.52 o 
 -14   4   5      668.83     1270.83    283.60 o 
 -12   4   5       54.68        5.93    409.09 o 
 -10   4   5     2192.97     2388.98    267.92 o 
  -8   4   5     5835.31     6100.21    319.88 o 
  -6   4   5      599.73      505.36     59.06 o 
  -4   4   5    14905.34    13092.42    287.00 o 
  -2   4   5     2003.23     2167.29    141.06 o 
   0   4   5    25212.71    22796.32    412.63 o 
   2   4   5     8291.51     7103.29    193.49 o 
   4   4   5     1484.58     1280.75    126.65 o 
   6   4   5     2842.37     3172.90    249.88 o 
   8   4   5     1903.39     2019.22    191.72 o 
  10   4   5     2198.44     1913.87    219.07 o 
  12   4   5      796.37      961.21    271.63 o 
  14   4   5      442.57      946.04    385.38 o 
 -19   5   5        1.94        0.00    264.02 o 
 -17   5   5       80.83        0.00    233.61 o 
 -15   5   5      156.78      243.74    225.92 o 
 -13   5   5     9118.43     9496.89    564.80 o 
 -11   5   5     8537.48     8619.02    978.27 o 
  -9   5   5       72.83      170.04     88.17 o 
  -7   5   5       34.45       14.12     47.92 o 
  -5   5   5       17.97      133.01     52.86 o 
  -3   5   5     8406.17     8951.34    304.65 o 
  -1   5   5     9773.94     8883.93    285.04 o 
   1   5   5     1280.74     2052.95    166.16 o 
   3   5   5       96.15        0.00     58.68 o 
   5   5   5      826.89      711.04    116.38 o 
   7   5   5      698.17      844.08    142.46 o 
   9   5   5    13897.25    11383.31    382.96 o 
  11   5   5     6195.40     5750.71    356.00 o 
  13   5   5      145.68      465.37    254.81 o 
  15   5   5       24.39      836.82    293.11 o 
 -20   6   5     1372.50     1399.22    521.74 o 
 -18   6   5      237.23      360.51    280.79 o 
 -16   6   5      965.94     1057.97    222.07 o 
 -14   6   5     2952.62     2714.83    276.07 o 
 -12   6   5      530.35      642.69    327.56 o 
 -10   6   5    19543.32    18551.13    694.61 o 
  -8   6   5    23118.95    23257.28    435.10 o 
  -6   6   5    18841.15    19532.13    373.58 o 
  -4   6   5     7386.25     7405.68    199.88 o 
  -2   6   5     3231.06     3394.31    177.73 o 
   0   6   5    12222.62    11167.30    238.74 o 
   2   6   5    15475.12    14534.43    316.48 o 
   4   6   5     9848.89     9216.11    285.97 o 
   6   6   5     6462.63     6585.62    278.56 o 
   8   6   5      103.79        0.00    110.17 o 
  10   6   5     4004.36     4174.66    323.69 o 
  12   6   5      292.43      494.07    238.85 o 
  14   6   5      118.25      729.91    314.23 o 
 -19   7   5      107.61        0.00    237.97 o 
 -17   7   5        7.31       54.55    247.79 o 
 -15   7   5        5.88      254.59    138.86 o 
 -13   7   5      835.65      586.04    168.29 o 
 -11   7   5      507.20      986.83    174.32 o 
  -9   7   5     3667.31     3480.08    145.03 o 
  -7   7   5     8418.50     9586.76    235.63 o 
  -5   7   5     7365.43     8096.31    220.97 o 
  -3   7   5    18685.65    20130.46    409.87 o 
  -1   7   5    28511.47    27730.39    661.34 o 
   1   7   5     2916.56     2957.76    127.43 o 
   3   7   5      701.19      558.13    100.06 o 
   5   7   5     1115.71     1228.39    141.77 o 
   7   7   5       57.34      284.03    118.72 o 
   9   7   5     1951.89     2034.97    201.81 o 
  11   7   5     1818.61     1974.06    212.70 o 
  13   7   5        9.24      192.36    284.59 o 
  15   7   5       33.36      106.93    432.81 o 
 -18   8   5       17.58       34.19    251.12 o 
 -16   8   5      232.29      107.59    181.46 o 
 -14   8   5      750.34     1068.87    223.99 o 
 -12   8   5      569.88     1192.30    188.80 o 
 -10   8   5      557.46      436.68    108.01 o 
  -8   8   5     3607.79     3887.88    157.86 o 
  -6   8   5     7568.35     8426.51    218.11 o 
  -4   8   5     3806.21     3664.19    144.67 o 
  -2   8   5      506.68      732.97    108.14 o 
   0   8   5     1500.65     1834.80    157.16 o 
   2   8   5     5279.66     4615.05    239.29 o 
   4   8   5     1148.89     1716.75    151.36 o 
   6   8   5     6562.95     6724.74    283.16 o 
   8   8   5     2240.29     2159.25    204.60 o 
  10   8   5        9.70        0.00    142.87 o 
  12   8   5       74.40      770.55    247.24 o 
  14   8   5        8.50      426.88    367.59 o 
 -19   9   5       28.02       64.60    280.04 o 
 -17   9   5      782.98      569.70    284.71 o 
 -15   9   5     1639.65     1867.33    286.54 o 
 -13   9   5    10699.29    10199.15    447.89 o 
 -11   9   5     7442.94     6480.28    358.10 o 
  -9   9   5     1584.54     1518.92    122.35 o 
  -7   9   5     1320.23     1635.90    114.90 o 
  -5   9   5     1481.91     1510.41    114.87 o 
  -3   9   5    44587.36    46393.34    856.38 o 
  -1   9   5    92811.41    89510.88   2045.07 o 
   1   9   5      917.25     1282.64     95.35 o 
   3   9   5     8811.60     9326.77    297.80 o 
   5   9   5        3.48        0.00     89.46 o 
   7   9   5      143.32      307.54    145.60 o 
   9   9   5     6033.17     5302.04    297.05 o 
  11   9   5     4156.86     4182.67    290.51 o 
  13   9   5       24.92      391.31    343.88 o 
 -18  10   5     1266.17      913.05    318.62 o 
 -16  10   5     1696.04     1094.15    318.83 o 
 -14  10   5        1.57        0.00    144.30 o 
 -12  10   5      564.63      762.23    176.17 o 
 -10  10   5     1194.06     1332.12    176.29 o 
  -8  10   5    19153.68    19535.36    409.43 o 
  -6  10   5    19385.06    16654.42    388.23 o 
  -4  10   5     2631.75     3099.44    152.72 o 
  -2  10   5     1892.74     2685.24    188.82 o 
   0  10   5       49.87      244.60     95.88 o 
   2  10   5    10597.16     8787.43    337.41 o 
   4  10   5    14516.29    12243.49    353.02 o 
   6  10   5     6114.62     6214.63    283.21 o 
   8  10   5      341.24      321.33    133.04 o 
  10  10   5        1.33       90.42    142.06 o 
  12  10   5        7.23       23.72    272.73 o 
  14  10   5      481.19     1612.66    498.03 o 
 -19  11   5      165.88      433.47    301.50 o 
 -17  11   5      108.67      464.64    267.79 o 
 -15  11   5     1090.32     1021.75    282.75 o 
 -13  11   5      267.68      355.63    158.16 o 
 -11  11   5      346.18      273.50    131.38 o 
  -9  11   5     2282.67     2643.26    159.19 o 
  -7  11   5      279.25      264.31     82.00 o 
  -5  11   5      246.17      192.90     85.58 o 
  -3  11   5     4948.26     4884.70    242.66 o 
  -1  11   5     1591.09     2546.92    197.86 o 
   1  11   5     5119.13     4845.04    177.83 o 
   3  11   5      141.54      181.96     89.29 o 
   5  11   5      751.78      672.28    126.56 o 
   7  11   5     1050.92     1155.67    162.40 o 
   9  11   5      254.74      186.16    146.27 o 
  11  11   5     1207.97     1402.38    343.88 o 
  13  11   5        1.23      628.46    367.59 o 
 -18  12   5      551.70      702.45    314.34 o 
 -16  12   5       87.81      124.92    254.94 o 
 -14  12   5      533.39      367.99    161.73 o 
 -12  12   5     4703.74     4609.76    334.90 o 
 -10  12   5      107.15      213.26    114.12 o 
  -8  12   5     1900.69     2122.50    186.17 o 
  -6  12   5     2262.11     2564.74    168.44 o 
  -4  12   5    16529.79    16252.54    384.34 o 
  -2  12   5    25835.95    24639.29    643.63 o 
   0  12   5    11266.10     9728.45    260.49 o 
   2  12   5    11712.55    10699.57    387.92 o 
   4  12   5     2686.75     2851.55    199.05 o 
   6  12   5     1436.83     1378.38    200.18 o 
   8  12   5     2380.23     2510.03    256.44 o 
  10  12   5       12.84      180.09    153.44 o 
  12  12   5      610.74      747.04    355.73 o 
  14  12   5      205.87      177.87    332.02 o 
 -17  13   5     1512.71     1486.43    332.57 o 
 -15  13   5     1549.46     1442.40    318.29 o 
 -13  13   5     2793.59     2677.32    280.52 o 
 -11  13   5     9947.77     9805.35    511.47 o 
  -9  13   5    18347.03    19275.93    472.13 o 
  -7  13   5      932.46      981.57    116.70 o 
  -5  13   5    42379.25    41473.86    816.18 o 
  -3  13   5     8809.25     9624.54    353.15 o 
  -1  13   5      856.56      786.26    140.69 o 
   1  13   5    30282.25    30427.44    788.85 o 
   3  13   5    22904.53    20001.60    763.58 o 
   5  13   5     3337.42     3643.79    289.45 o 
   7  13   5     6795.67     6017.62    360.24 o 
   9  13   5      844.77      700.34    177.70 o 
  11  13   5      288.70      494.85    234.32 o 
  13  13   5     1116.78     1553.37    474.31 o 
 -18  14   5      990.10     1279.94    352.74 o 
 -16  14   5     1216.42     1231.49    310.23 o 
 -14  14   5       46.27       91.11    151.49 o 
 -12  14   5     2117.37     2296.11    341.99 o 
 -10  14   5     2511.22     2720.86    241.32 o 
  -8  14   5     2208.28     2075.36    171.96 o 
  -6  14   5     5520.58     5794.75    232.44 o 
  -4  14   5     7326.05     6846.16    355.51 o 
  -2  14   5     2691.33     2706.36    224.39 o 
   0  14   5      729.40      945.17    162.45 o 
   2  14   5     1779.56     1341.15    179.92 o 
   4  14   5     7243.86     6481.43    476.26 o 
   6  14   5     4608.57     4055.38    363.34 o 
   8  14   5     1101.36     1105.86    203.87 o 
  10  14   5      110.73      266.48    172.72 o 
  12  14   5      162.12      284.59    355.73 o 
 -17  15   5      105.69        0.00    592.89 o 
 -15  15   5       37.00      166.01    243.16 o 
 -13  15   5     1064.02     1145.52    261.03 o 
 -11  15   5     1752.44     1743.79    234.98 o 
  -9  15   5      528.39      576.82    122.90 o 
  -7  15   5     1492.65     1328.86    134.92 o 
  -5  15   5     1235.30     1319.43    130.74 o 
  -3  15   5     1803.78     1558.83    190.71 o 
  -1  15   5       35.92        0.00    102.25 o 
   1  15   5      989.13     1061.80    207.61 o 
   3  15   5     5681.53     6266.84    426.22 o 
   5  15   5     5323.92     5102.10    478.70 o 
   7  15   5     1344.01      897.42    190.08 o 
   9  15   5       17.08        0.00    143.09 o 
  11  15   5      513.18      906.47    474.31 o 
  13  15   5       20.26       11.86    320.16 o 
 -18  16   5      335.17      517.62    301.50 o 
 -16  16   5       35.97      418.97    261.63 o 
 -14  16   5      172.35      220.06    275.46 o 
 -12  16   5      289.22      237.90    152.51 o 
 -10  16   5     1439.40     1775.44    196.83 o 
  -8  16   5     9956.52     9871.24    299.46 o 
  -6  16   5     8208.24     7871.89    419.63 o 
  -4  16   5     1308.49     1529.98    299.13 o 
  -2  16   5       60.42      198.77    121.71 o 
   0  16   5       22.86        0.00    122.02 o 
   2  16   5     2400.74     2901.64    361.66 o 
   4  16   5     5245.07     4737.38    325.41 o 
   6  16   5      719.04      476.33    187.73 o 
   8  16   5       53.47       91.33    140.66 o 
  10  16   5        0.32      228.26    174.51 o 
  12  16   5        7.59      592.89    391.31 o 
 -17  17   5      270.03       40.13    271.63 o 
 -15  17   5     1960.41     1769.41    515.81 o 
 -13  17   5     1488.86     2046.82    260.27 o 
 -11  17   5     1529.36     1877.69    243.72 o 
  -9  17   5      132.68      175.92    113.41 o 
  -7  17   5     1123.01     1107.71    161.52 o 
  -5  17   5     3379.02     3248.80    263.57 o 
  -3  17   5     9850.20     8892.22    530.77 o 
  -1  17   5    12500.41    11914.06    454.76 o 
   1  17   5     5047.26     5285.78    415.02 o 
   3  17   5      220.00      338.83    154.91 o 
   5  17   5      582.39      525.35    174.61 o 
   7  17   5       54.01      158.68    160.83 o 
   9  17   5     4369.20     3979.21    367.75 o 
  11  17   5     2035.29     2295.79    380.88 o 
 -16  18   5      616.03      800.40    301.85 o 
 -14  18   5      979.46     1484.85    812.26 o 
 -12  18   5     1187.60     1238.78    227.70 o 
 -10  18   5    10747.08    10586.35    448.45 o 
  -8  18   5      162.09      189.38    124.85 o 
  -6  18   5     3085.89     2736.61    310.83 o 
  -4  18   5     7558.81     7541.28    355.19 o 
  -2  18   5     2650.97     2563.50    327.53 o 
   0  18   5     5705.83     5808.75    354.81 o 
   2  18   5     3235.33     2893.27    335.07 o 
   4  18   5     1130.18     1367.92    246.96 o 
   6  18   5      114.29      287.86    165.95 o 
   8  18   5     2417.73     2624.52    296.46 o 
  10  18   5       81.11      304.34    193.42 o 
  12  18   5      305.91     1185.78    462.45 o 
 -17  19   5       74.02      443.95    314.34 o 
 -15  19   5      152.71      318.22    385.38 o 
 -13  19   5      342.97      631.94    241.43 o 
 -11  19   5      352.19      337.22    161.65 o 
  -9  19   5      626.16      417.33    141.77 o 
  -7  19   5      440.12      611.26    176.03 o 
  -5  19   5       79.21       82.82    149.62 o 
  -3  19   5     1058.69      920.63    186.25 o 
  -1  19   5     1161.07     1345.41    208.50 o 
   1  19   5     1719.26     1963.89    287.00 o 
   3  19   5      214.30      522.65    217.52 o 
   5  19   5      637.22      302.52    197.08 o 
   7  19   5     2978.81     3315.11    339.38 o 
   9  19   5      313.09      438.74    191.69 o 
  11  19   5     1091.75     1385.91    420.95 o 
 -16  20   5        4.19        0.00    367.59 o 
 -14  20   5       78.09       35.57    320.16 o 
 -12  20   5      176.95      463.36    216.07 o 
 -10  20   5      983.09     1147.75    210.60 o 
  -8  20   5     3540.77     3608.83    257.55 o 
  -6  20   5       24.40      102.30    146.27 o 
  -4  20   5     1270.60     1492.74    223.37 o 
  -2  20   5      148.98       78.28    142.87 o 
   0  20   5      833.71      498.26    210.74 o 
   2  20   5     2660.93     3097.81    360.25 o 
   4  20   5      678.62      725.48    229.55 o 
   6  20   5     4760.21     4326.13    439.26 o 
   8  20   5     1253.83      928.34    273.09 o 
  10  20   5       80.46      309.96    204.73 o 
 -15  21   5     1193.45      711.47    391.31 o 
 -13  21   5     3289.26     3140.76    610.67 o 
 -11  21   5      994.14     1098.99    211.34 o 
  -9  21   5      134.35      260.97    141.98 o 
  -7  21   5      348.79      216.41    168.21 o 
  -5  21   5     2170.15     2423.35    383.93 o 
  -3  21   5    11049.14    10975.46    466.59 o 
  -1  21   5     7494.72     7658.79    628.46 o 
   1  21   5      230.97       54.50    332.02 o 
   3  21   5       74.94      106.72    192.85 o 
   5  21   5     1111.13     1152.45    230.00 o 
   7  21   5      689.65      642.12    218.46 o 
   9  21   5     2967.31     2780.69    321.97 o 
  11  21   5      559.80     1215.90    309.89 o 
 -14  22   5      220.66      486.17    355.73 o 
 -12  22   5       54.01      175.40    200.71 o 
 -10  22   5      124.20      228.85    162.55 o 
  -8  22   5     2617.05     2965.16    251.39 o 
  -6  22   5      585.14      694.70    190.71 o 
  -4  22   5       80.69      194.92    168.78 o 
  -2  22   5     1265.92     1468.13    231.96 o 
   0  22   5     4803.79     4914.88    440.14 o 
   2  22   5     4465.34     3735.70    409.82 o 
   4  22   5     7521.74     8282.19   1464.43 o 
   6  22   5      623.54      583.59    206.65 o 
   8  22   5      231.08      129.88    193.89 o 
  10  22   5      173.32      632.82    284.71 o 
 -15  23   5       10.90      249.01    355.73 o 
 -13  23   5        2.66        0.00    225.30 o 
 -11  23   5      894.28      912.59    299.16 o 
  -9  23   5     1662.48     1420.78    240.87 o 
  -7  23   5      491.84      392.99    139.62 o 
  -5  23   5      124.54      121.90    163.50 o 
  -3  23   5      143.33      296.36    163.16 o 
  -1  23   5      723.71      733.64    224.53 o 
   1  23   5       65.84       55.34    200.71 o 
   3  23   5     2560.99     2607.94    509.88 o 
   5  23   5       17.11      120.95    326.09 o 
   7  23   5       13.40      261.54    192.76 o 
   9  23   5      252.13      512.06    213.41 o 
 -14  24   5       91.15      735.18    367.59 o 
 -12  24   5      304.90      449.75    232.98 o 
 -10  24   5     1347.77     1427.99    253.12 o 
  -8  24   5     2251.01     2020.70    220.81 o 
  -6  24   5     2539.24     2322.78    286.88 o 
  -4  24   5     1009.91      941.24    216.29 o 
  -2  24   5      533.97      322.79    225.92 o 
   0  24   5      203.27       79.37    438.74 o 
   2  24   5     1063.39      644.60    255.63 o 
   4  24   5     5048.53     4691.01    477.93 o 
   6  24   5     2151.31     1624.95    331.12 o 
   8  24   5      116.54      409.04    222.01 o 
 -13  25   5      230.54      355.73    355.73 o 
 -11  25   5      774.35     1059.83    232.57 o 
  -9  25   5      792.41      783.77    197.09 o 
  -7  25   5      102.99       50.74    126.49 o 
  -5  25   5     1402.72     1096.63    230.95 o 
  -3  25   5     1945.06     2582.89    368.64 o 
  -1  25   5     8346.63     8029.83    573.94 o 
   1  25   5     4100.08     3443.60    741.11 o 
   3  25   5     2197.22     1813.92    337.64 o 
   5  25   5      907.50     1211.78    296.86 o 
   7  25   5      789.49      909.56    283.60 o 
   9  25   5      218.89      568.85    225.71 o 
 -12  26   5      170.60      415.02    343.88 o 
 -10  26   5        1.51       80.89    184.12 o 
  -8  26   5     1224.14     1414.96    209.81 o 
  -6  26   5     1450.99     1547.45    278.09 o 
  -4  26   5      285.70      212.13    191.45 o 
  -2  26   5       42.55        0.00    187.97 o 
   0  26   5        5.60      298.77    234.32 o 
   2  26   5      664.51      652.56    782.61 o 
   4  26   5     2034.18     2135.39    364.66 o 
   6  26   5      251.07      276.42    254.81 o 
   8  26   5       40.11       98.95    242.72 o 
 -11  27   5      135.61      355.54    196.98 o 
  -9  27   5        8.33      282.26    186.19 o 
  -7  27   5      200.91      547.06    154.52 o 
  -5  27   5      486.96      469.94    212.01 o 
  -3  27   5       10.82      306.89    266.80 o 
  -1  27   5        8.48        0.00    207.61 o 
   1  27   5      844.92      566.54    264.02 o 
   3  27   5      132.15      315.34    498.03 o 
   5  27   5      944.03     1294.62    318.29 o 
   7  27   5      196.44      520.50    652.18 o 
 -10  28   5       41.80        0.00    189.87 o 
  -8  28   5     1358.61      991.70    193.32 o 
  -6  28   5     4709.12     4005.62    378.87 o 
  -4  28   5     1904.92     1952.90    368.64 o 
  -2  28   5       78.03        0.00    373.52 o 
   0  28   5      449.78      589.37    302.37 o 
   2  28   5      877.29      785.93    432.81 o 
   4  28   5     2035.78     2058.71    360.54 o 
   6  28   5      283.87      185.77    251.12 o 
  -9  29   5      407.66      505.68    192.00 o 
  -7  29   5        0.81      286.74    204.29 o 
  -5  29   5     1252.18     1598.65    338.89 o 
  -3  29   5     1409.18     1427.82    337.95 o 
  -1  29   5     2374.94     2254.54    385.70 o 
   1  29   5      813.49      745.06    308.30 o 
   3  29   5      479.04       89.59    314.23 o 
   5  29   5      172.76      435.50    276.31 o 
  -8  30   5        8.27      177.09    207.59 o 
  -6  30   5       22.09        0.00    224.53 o 
  -4  30   5     1430.88     1219.20    332.02 o 
  -2  30   5       43.68      228.31    261.63 o 
   0  30   5      150.61      255.56    355.73 o 
   2  30   5       18.48      405.23    264.02 o 
   4  30   5       11.92      129.74    281.77 o 
  -7  31   5       43.81        0.00    246.39 o 
  -5  31   5       74.37      129.52    271.63 o 
  -3  31   5      357.37       99.71    295.45 o 
  -1  31   5      438.36      428.57    326.09 o 
   1  31   5       16.13        0.00    266.74 o 
   3  31   5       10.31        0.00    403.16 o 
  -4  32   5      478.84      187.11    281.77 o 
  -2  32   5      172.81      428.34    355.73 o 
   0  32   5      664.39     1031.63    474.31 o 
 -20   0   6     1952.97     1304.35    509.88 o 
 -18   0   6     1450.59      569.17    462.45 o 
 -16   0   6      571.02      343.88    367.59 o 
 -14   0   6     1393.77      628.46    355.73 o 
 -12   0   6    10272.67     9640.36    675.89 o 
 -10   0   6    13270.42    11170.01    664.03 o 
  -8   0   6    26172.76    26942.92    712.25 o 
  -6   0   6    16997.56    14825.83    569.17 o 
  -4   0   6    78448.07    81320.55   2762.86 o 
  -2   0   6     1596.86     3000.92    200.71 o 
   0   0   6     1096.35     1729.06    120.81 o 
   2   0   6      240.20       86.08     66.13 o 
   4   0   6    49930.28    46825.84   1298.43 o 
   6   0   6    25190.69    22797.53   2644.28 o 
   8   0   6       80.47       64.28    158.65 o 
  10   0   6     2412.75     2225.60    305.27 o 
  12   0   6      710.19     1221.35    391.31 o 
  14   0   6       22.63      355.73    367.59 o 
 -19   1   6       89.02        0.00    272.41 o 
 -17   1   6      837.02      702.19    289.18 o 
 -15   1   6     3158.24     3724.58    410.59 o 
 -13   1   6    10961.47     9089.60    687.75 o 
 -11   1   6     2984.51     3219.66    301.85 o 
  -9   1   6     1105.32     1501.79    192.30 o 
  -7   1   6     1742.34     1559.14     84.34 o 
  -5   1   6      405.99      588.15     66.13 o 
  -3   1   6   130073.24   136247.22   3197.77 o 
  -1   1   6    19687.01    15988.68    450.13 o 
   1   1   6      434.67      893.56     65.17 o 
   3   1   6     1861.12     1984.29    145.98 o 
   5   1   6      621.81      620.16    112.30 o 
   7   1   6      861.59      794.31    140.35 o 
   9   1   6       79.66      291.00    131.46 o 
  11   1   6      720.61      515.62    157.48 o 
  13   1   6      128.39      332.82    247.24 o 
 -20   2   6        0.16        0.00    292.03 o 
 -18   2   6       99.21        0.00    249.87 o 
 -16   2   6     1596.53     1814.02    339.50 o 
 -14   2   6     1847.10     2221.70    334.13 o 
 -12   2   6     4958.87     5845.73    410.59 o 
 -10   2   6     1535.97     1506.16    468.38 o 
  -8   2   6       42.27      152.28     45.68 o 
  -6   2   6      106.25       37.82     45.44 o 
  -4   2   6    26224.54    29943.46    579.22 o 
  -2   2   6    10978.95    11192.44    326.14 o 
   0   2   6     4258.31     3181.74    111.05 o 
   2   2   6      180.52      165.54     45.41 o 
   4   2   6     3256.73     3721.55    199.54 o 
   6   2   6      119.91      136.18    104.60 o 
   8   2   6     1289.35     1216.06    167.91 o 
  10   2   6      961.07     1103.28    195.26 o 
  12   2   6       86.37      408.09    219.24 o 
  14   2   6        2.83      885.27    293.11 o 
 -19   3   6       20.45      136.36    259.93 o 
 -17   3   6     1089.54      953.98    305.96 o 
 -15   3   6     1337.81     1824.09    330.48 o 
 -13   3   6    11346.27    10463.43    723.32 o 
 -11   3   6     2002.05     2270.44    267.92 o 
  -9   3   6      773.08      798.19     95.96 o 
  -7   3   6     5848.16     6220.25    201.96 o 
  -5   3   6     5738.30     5608.96    290.73 o 
  -3   3   6    30509.65    29018.47    671.79 o 
  -1   3   6     6948.90     6861.73    241.45 o 
   1   3   6     1829.64     1741.44     81.80 o 
   3   3   6     3048.71     3225.04    177.92 o 
   5   3   6      105.33      244.56    109.54 o 
   7   3   6     1556.57     1724.56    180.47 o 
   9   3   6    14677.73    12677.42    415.90 o 
  11   3   6      908.10      798.79    166.70 o 
  13   3   6       12.37      669.96    285.08 o 
 -20   4   6      466.33        5.93    293.46 o 
 -18   4   6     1220.04     1117.74    335.07 o 
 -16   4   6     1408.24     1121.05    301.50 o 
 -14   4   6      846.33      781.21    260.87 o 
 -12   4   6     1928.48     1898.66    290.52 o 
 -10   4   6    30539.46    29878.96    936.76 o 
  -8   4   6    40799.20    40162.46    734.26 o 
  -6   4   6     7560.33     7564.16    188.58 o 
  -4   4   6     2224.94     2198.56    112.54 o 
  -2   4   6     1710.78     1605.82    177.26 o 
   0   4   6    24011.06    22657.51    426.03 o 
   2   4   6    16618.96    14858.02    324.72 o 
   4   4   6    13985.89    12426.74    366.27 o 
   6   4   6      964.54     1080.06    149.64 o 
   8   4   6      115.63      249.59    127.14 o 
  10   4   6      101.71        0.00    125.51 o 
  12   4   6      103.05      228.14    225.30 o 
  14   4   6     1316.62     2636.25    913.05 o 
 -19   5   6        0.73      154.33    267.79 o 
 -17   5   6     1839.43     1634.87    247.85 o 
 -15   5   6      261.70      260.87    337.95 o 
 -13   5   6        7.96        0.00    187.97 o 
 -11   5   6     3519.23     4866.10    581.03 o 
  -9   5   6     4224.25     4618.11    150.74 o 
  -7   5   6      648.52      655.84     86.47 o 
  -5   5   6     3045.69     3133.57    133.03 o 
  -3   5   6    18108.93    21710.55    443.64 o 
  -1   5   6     2545.35     2557.62    281.42 o 
   1   5   6    11961.96    11867.14    269.96 o 
   3   5   6     1114.18     1550.81    138.32 o 
   5   5   6      943.40     1276.33    146.88 o 
   7   5   6      889.10      808.02    146.44 o 
   9   5   6      129.05      292.25    134.40 o 
  11   5   6     1215.00     1352.05    200.25 o 
  13   5   6      409.21     1058.01    296.86 o 
 -20   6   6       73.33        0.00    309.89 o 
 -18   6   6       27.14        0.00    237.97 o 
 -16   6   6      236.42      495.65    181.11 o 
 -14   6   6      142.49      208.29    139.54 o 
 -12   6   6     1629.10     1266.84    203.69 o 
 -10   6   6      455.39      546.58    148.40 o 
  -8   6   6     1589.70     1584.77    109.86 o 
  -6   6   6       77.88      144.30     59.82 o 
  -4   6   6      873.00     1096.12     88.98 o 
  -2   6   6      896.11      693.03    129.76 o 
   0   6   6    10979.81     9280.72    249.30 o 
   2   6   6    13247.85    13695.43    313.79 o 
   4   6   6      213.73      225.67    160.88 o 
   6   6   6       80.82      110.32    107.86 o 
   8   6   6      740.20     1089.48    161.43 o 
  10   6   6        3.50      291.67    150.61 o 
  12   6   6       16.00      583.07    241.43 o 
  14   6   6      369.08      794.47    403.16 o 
 -19   7   6        9.73      414.02    297.57 o 
 -17   7   6     3715.67     3798.50    398.72 o 
 -15   7   6     1775.39     1320.60    227.28 o 
 -13   7   6       60.33      102.02    236.46 o 
 -11   7   6     2073.85     2169.69    227.73 o 
  -9   7   6    21160.04    22140.44    481.23 o 
  -7   7   6     1077.80     1189.10    100.19 o 
  -5   7   6    38989.80    40102.71    757.05 o 
  -3   7   6    36806.27    33471.92    781.19 o 
  -1   7   6     4368.76     4831.76    278.55 o 
   1   7   6    10815.32    10142.55    337.53 o 
   3   7   6      691.35      678.29    109.34 o 
   5   7   6     8756.14     7608.69    283.27 o 
   7   7   6     2653.72     2490.34    211.74 o 
   9   7   6     2394.26     2540.12    227.77 o 
  11   7   6     1630.71     1978.33    218.49 o 
  13   7   6      147.70      545.46    379.45 o 
 -20   8   6      810.82      830.04    474.31 o 
 -18   8   6      318.37      176.80    280.04 o 
 -16   8   6      660.22      604.23    193.24 o 
 -14   8   6      258.44      182.44    158.23 o 
 -12   8   6     2183.29     1696.81    222.76 o 
 -10   8   6     7387.57     8211.51    379.96 o 
  -8   8   6     5175.01     4726.13    207.16 o 
  -6   8   6     5988.81     6876.10    215.98 o 
  -4   8   6      596.96      388.41     75.31 o 
  -2   8   6      909.05      799.48    118.11 o 
   0   8   6      542.37      623.32     97.79 o 
   2   8   6    57123.81    58142.06    980.13 o 
   4   8   6    12083.54    11338.49    653.80 o 
   6   8   6     1899.93     1773.48    234.48 o 
   8   8   6      429.61      515.69    135.82 o 
  10   8   6       11.85      251.08    137.58 o 
  12   8   6     1253.94     1411.07    426.88 o 
  14   8   6      867.51     1233.21    450.60 o 
 -19   9   6      118.49      277.09    281.77 o 
 -17   9   6      479.72      262.31    276.31 o 
 -15   9   6       60.10      173.78    155.73 o 
 -13   9   6      558.59      463.44    166.75 o 
 -11   9   6      233.61      307.58    135.86 o 
  -9   9   6      798.44     1188.91    112.62 o 
  -7   9   6     1599.22     1696.63    116.94 o 
  -5   9   6      133.71      300.19     76.37 o 
  -3   9   6    13074.41    10127.10    337.83 o 
  -1   9   6       44.68       64.48     81.79 o 
   1   9   6      337.19      577.49    113.96 o 
   3   9   6      580.43      546.06    122.71 o 
   5   9   6     2026.78     1823.32    196.78 o 
   7   9   6     1500.24     1633.06    219.30 o 
   9   9   6     4355.02     5502.34    460.93 o 
  11   9   6      346.63      394.25    179.10 o 
  13   9   6       97.62      201.58    355.73 o 
 -18  10   6      231.07       11.86    283.60 o 
 -16  10   6      211.24      467.88    222.31 o 
 -14  10   6     2391.44     1436.66    223.14 o 
 -12  10   6       26.23      191.46    133.56 o 
 -10  10   6      595.77      693.40    126.22 o 
  -8  10   6    22582.85    23366.11    465.81 o 
  -6  10   6    22332.54    22101.33    483.59 o 
  -4  10   6        1.04       65.22     54.13 o 
  -2  10   6        3.83      124.16     95.88 o 
   0  10   6       15.23       35.37     90.14 o 
   2  10   6      887.32      678.15    107.83 o 
   4  10   6     4390.98     4183.77    226.16 o 
   6  10   6      717.48      529.88    163.75 o 
   8  10   6      155.31      227.25    204.49 o 
  10  10   6       89.55      352.16    168.78 o 
  12  10   6      131.03      865.62    332.02 o 
 -19  11   6      248.72      147.45    533.60 o 
 -17  11   6     1115.36      603.15    280.79 o 
 -15  11   6     3147.93     2763.29    436.11 o 
 -13  11   6     4380.18     4603.35    452.18 o 
 -11  11   6     1324.58     1849.40    338.28 o 
  -9  11   6     1739.40     1954.47    225.09 o 
  -7  11   6     3457.58     4242.27    315.14 o 
  -5  11   6     5098.86     4914.10    187.96 o 
  -3  11   6     8434.92     9663.39    346.82 o 
  -1  11   6    22665.73    23484.94    629.17 o 
   1  11   6    13048.00    11541.42    476.03 o 
   3  11   6      231.82      338.49    130.63 o 
   5  11   6     1418.56     1803.80    216.28 o 
   7  11   6     2637.84     2758.86    277.70 o 
   9  11   6     2546.08     2472.16    652.57 o 
  11  11   6     1187.72     1587.29    297.57 o 
  13  11   6       24.37       47.43    320.16 o 
 -18  12   6        9.33      146.25    276.31 o 
 -16  12   6      323.53      258.20    172.12 o 
 -14  12   6      657.63      769.61    295.99 o 
 -12  12   6     6749.16     7090.13    441.79 o 
 -10  12   6    11391.46    11119.95    354.16 o 
  -8  12   6     2953.91     3023.93    169.39 o 
  -6  12   6     5827.67     5625.89    208.86 o 
  -4  12   6    19072.29    18402.94    531.64 o 
  -2  12   6     1303.51     1536.27    173.35 o 
   0  12   6     2478.05     1945.54    212.21 o 
   2  12   6     1207.62     1019.74    163.50 o 
   4  12   6     3372.12     3565.01    281.38 o 
   6  12   6     9047.85     8862.42    426.82 o 
   8  12   6       57.41       14.95    140.33 o 
  10  12   6      881.45      759.24    196.83 o 
  12  12   6      366.32      841.90    367.59 o 
 -19  13   6        9.59      494.85    295.45 o 
 -17  13   6      711.61      205.84    267.92 o 
 -15  13   6      166.62      270.80    176.51 o 
 -13  13   6      807.65      797.85    193.42 o 
 -11  13   6      122.74      115.13    130.18 o 
  -9  13   6      534.62      485.39    110.78 o 
  -7  13   6      353.47      411.21    106.92 o 
  -5  13   6       32.19       63.53    102.88 o 
  -3  13   6    10377.87    10294.79    376.04 o 
  -1  13   6     1812.58     2387.94    218.86 o 
   1  13   6     1290.91     1515.86    346.11 o 
   3  13   6      263.68      368.91    149.62 o 
   5  13   6        3.73        0.00    126.55 o 
   7  13   6       14.68      139.46    142.87 o 
   9  13   6        8.55      107.41    153.88 o 
  11  13   6       13.99       12.56    212.70 o 
  13  13   6      117.63      652.18    391.31 o 
 -18  14   6      130.93      237.85    284.71 o 
 -16  14   6      144.66      587.23    272.73 o 
 -14  14   6       19.41      310.48    172.04 o 
 -12  14   6     2297.29     2007.81    248.48 o 
 -10  14   6     1271.20     1580.95    175.52 o 
  -8  14   6      603.65      682.09    142.86 o 
  -6  14   6      420.43      344.61    133.80 o 
  -4  14   6        4.17        0.00    109.19 o 
  -2  14   6      536.88      505.52    135.55 o 
   0  14   6    10206.87     8804.39    366.87 o 
   2  14   6     1645.14     1266.72    184.74 o 
   4  14   6       55.28       60.12    195.45 o 
   6  14   6     5667.26     5593.46    369.32 o 
   8  14   6      435.53      641.25    179.24 o 
  10  14   6     1740.02     1585.62    242.68 o 
  12  14   6       84.75      462.45    332.02 o 
 -17  15   6      334.74      656.35    297.57 o 
 -15  15   6     1782.93     2124.36    302.28 o 
 -13  15   6     4417.52     4158.39    345.18 o 
 -11  15   6     1252.55     1487.27    218.86 o 
  -9  15   6     1787.01     1666.95    175.99 o 
  -7  15   6     3252.12     3317.21    393.38 o 
  -5  15   6     2223.17     2263.77    216.72 o 
  -3  15   6     8425.34     8111.46    347.45 o 
  -1  15   6    12972.80    11857.76    782.61 o 
   1  15   6     1426.86     1155.32    250.34 o 
   3  15   6       39.12       76.58    124.27 o 
   5  15   6     1789.13     1660.05    225.48 o 
   7  15   6     2265.94     2329.64    273.67 o 
   9  15   6     4532.22     4076.01    350.11 o 
  11  15   6     1209.73     1857.03    545.46 o 
 -18  16   6     1056.51      915.10    652.18 o 
 -16  16   6        1.82      324.68    263.22 o 
 -14  16   6      439.58      347.64    177.70 o 
 -12  16   6     1065.88      951.51    202.88 o 
 -10  16   6     2456.66     2789.53    263.57 o 
  -8  16   6    28512.34    26027.42    634.70 o 
  -6  16   6     7728.57     6676.08    330.51 o 
  -4  16   6     1265.77     1414.15    196.78 o 
  -2  16   6     1045.77      907.70    173.68 o 
   0  16   6      528.27      486.73    153.47 o 
   2  16   6     1700.32     1636.25    264.02 o 
   4  16   6     3486.72     3981.21    600.20 o 
   6  16   6      584.69      726.89    184.68 o 
   8  16   6      413.54      595.44    189.87 o 
  10  16   6       77.99       42.60    173.98 o 
  12  16   6      314.47      462.45    379.45 o 
 -17  17   6       21.28        0.00    285.08 o 
 -15  17   6        5.69      494.18    195.65 o 
 -13  17   6      320.12      585.59    503.95 o 
 -11  17   6      485.88      614.78    216.07 o 
  -9  17   6     2572.66     2238.92    256.09 o 
  -7  17   6     6231.77     6977.41    357.81 o 
  -5  17   6      577.71      728.97    165.31 o 
  -3  17   6     1035.15     1027.64    182.83 o 
  -1  17   6      947.74     1218.70    198.30 o 
   1  17   6     4387.87     3715.07    360.54 o 
   3  17   6       83.63        0.00    201.58 o 
   5  17   6       12.22       55.18    146.22 o 
   7  17   6     1126.01      928.90    212.01 o 
   9  17   6      116.06      194.76    179.45 o 
  11  17   6      301.18      789.49    289.18 o 
 -16  18   6       20.38      379.45    367.59 o 
 -14  18   6       25.34       20.81    205.30 o 
 -12  18   6      651.84      675.45    221.13 o 
 -10  18   6      165.86      373.60    158.40 o 
  -8  18   6      127.24      198.53    130.09 o 
  -6  18   6       14.00      137.25    144.58 o 
  -4  18   6       32.72        0.00    134.32 o 
  -2  18   6      157.94       29.48    135.86 o 
   0  18   6     2775.37     3387.94    298.73 o 
   2  18   6    10927.17    10341.75    540.37 o 
   4  18   6     2307.65     2327.33    358.50 o 
   6  18   6      240.15      232.01    162.41 o 
   8  18   6      443.26      636.64    259.06 o 
  10  18   6      186.48      392.82    201.32 o 
 -17  19   6      987.88     1019.77    509.88 o 
 -15  19   6     1680.48     1114.63    426.88 o 
 -13  19   6      250.48      598.51    238.85 o 
 -11  19   6      172.21      243.34    361.66 o 
  -9  19   6     2527.43     2543.60    228.69 o 
  -7  19   6      862.48      753.61    186.56 o 
  -5  19   6    17606.81    15452.77    542.09 o 
  -3  19   6     4034.13     3622.25    317.29 o 
  -1  19   6      703.17      773.10    194.41 o 
   1  19   6     3631.38     4161.78    669.96 o 
   3  19   6      152.29      438.74    209.62 o 
   5  19   6     3034.46     2767.14    298.74 o 
   7  19   6     3434.60     4115.83    362.45 o 
   9  19   6     1470.12     1720.32    267.99 o 
  11  19   6      782.24     1170.50    444.67 o 
 -16  20   6      131.70      272.73    403.16 o 
 -14  20   6       57.47      195.20    216.07 o 
 -12  20   6      542.00      780.24    251.12 o 
 -10  20   6      297.89      371.24    312.17 o 
  -8  20   6     1136.10     1092.06    244.75 o 
  -6  20   6      439.27      379.79    163.40 o 
  -4  20   6        0.87      125.74    140.69 o 
  -2  20   6      238.69      150.36    158.33 o 
   0  20   6     1324.17     1532.99    280.04 o 
   2  20   6    13734.94    12371.64    611.91 o 
   4  20   6     4501.46     4007.92    414.98 o 
   6  20   6       10.40      107.44    171.76 o 
   8  20   6       97.84      495.49    189.98 o 
  10  20   6      184.57      487.01    214.01 o 
 -15  21   6       11.97      237.16    355.73 o 
 -13  21   6       36.15      126.48    210.74 o 
 -11  21   6      647.62      741.11    234.77 o 
  -9  21   6      155.62      260.75    151.75 o 
  -7  21   6      896.47     1021.53    206.41 o 
  -5  21   6      333.30      577.08    184.84 o 
  -3  21   6      912.85      608.70    189.03 o 
  -1  21   6      612.49      391.76    182.48 o 
   1  21   6        5.39      101.20    178.96 o 
   3  21   6     3334.94     3268.72    847.83 o 
   5  21   6      735.93     1095.83    278.55 o 
   7  21   6       51.56       78.99    230.13 o 
   9  21   6       10.30      597.36    220.04 o 
 -14  22   6        3.28        0.00    272.73 o 
 -12  22   6      313.61      639.28    238.85 o 
 -10  22   6     2353.46     1955.70    293.27 o 
  -8  22   6     5173.62     4885.52    304.08 o 
  -6  22   6      956.59      905.29    203.87 o 
  -4  22   6       14.68       52.14    152.80 o 
  -2  22   6      436.07      362.04    176.16 o 
   0  22   6      274.93      447.24    222.08 o 
   2  22   6      784.89     1188.31    267.92 o 
   4  22   6     4884.29     4756.10    460.93 o 
   6  22   6      412.87      503.05    249.93 o 
   8  22   6       10.92      264.26    277.50 o 
  10  22   6       20.53      230.59    272.41 o 
 -15  23   6      858.94      675.89    415.02 o 
 -13  23   6     1895.92     1497.31    298.72 o 
 -11  23   6      314.93      339.04    205.30 o 
  -9  23   6       36.16      206.97    165.19 o 
  -7  23   6      591.48      343.64    226.44 o 
  -5  23   6     3978.20     4201.72    349.02 o 
  -3  23   6     6320.23     5705.08    391.89 o 
  -1  23   6     2979.66     2569.74    373.52 o 
   1  23   6       17.05        0.00    182.19 o 
   3  23   6      161.90      100.67    202.24 o 
   5  23   6     1048.04     1342.56    301.85 o 
   7  23   6     2122.02     2148.12    298.74 o 
   9  23   6     2137.01     2418.55    324.00 o 
 -14  24   6      903.27     1233.21    415.02 o 
 -12  24   6      590.82      567.90    234.32 o 
 -10  24   6     2362.35     2330.00    280.18 o 
  -8  24   6        6.26      120.06    144.20 o 
  -6  24   6      163.30       95.90    170.88 o 
  -4  24   6     1815.84     1663.22    257.81 o 
  -2  24   6      310.03      394.04    216.07 o 
   0  24   6     3181.42     3099.49    397.68 o 
   2  24   6      954.14      490.79    244.70 o 
   4  24   6       37.61      343.88    232.98 o 
   6  24   6      109.03      502.25    266.80 o 
   8  24   6       49.15      174.86    194.24 o 
 -13  25   6      180.78      386.81    242.72 o 
 -11  25   6      414.47      588.28    231.23 o 
  -9  25   6      740.62     1010.26    216.19 o 
  -7  25   6       28.52        0.00    172.21 o 
  -5  25   6      694.56      696.70    205.15 o 
  -3  25   6       30.45       26.68    161.33 o 
  -1  25   6     3242.16     3056.74    758.90 o 
   1  25   6     1142.97      846.57    275.17 o 
   3  25   6      100.14      280.22    237.97 o 
   5  25   6      322.79       46.31    222.08 o 
   7  25   6       47.25      370.90    250.72 o 
 -12  26   6      216.38      154.80    230.47 o 
 -10  26   6      975.92     1002.90    217.96 o 
  -8  26   6      838.30      847.53    178.14 o 
  -6  26   6     2323.05     2541.00    317.15 o 
  -4  26   6     3462.08     3889.67    385.62 o 
  -2  26   6     1189.74     1631.96    337.64 o 
   0  26   6     3876.32     4120.25    465.29 o 
   2  26   6      687.90      384.53    264.02 o 
   4  26   6      878.73      830.04    285.08 o 
   6  26   6     1884.31     1858.70    551.39 o 
 -11  27   6      850.18     1092.25    261.63 o 
  -9  27   6       23.52      251.94    168.78 o 
  -7  27   6      268.88      350.14    202.59 o 
  -5  27   6     1205.50     1101.27    388.14 o 
  -3  27   6     3884.50     3828.54    788.54 o 
  -1  27   6     3780.51     2597.46    545.46 o 
   1  27   6      147.75      157.01    373.52 o 
   3  27   6      112.39      533.78    290.52 o 
   5  27   6      111.79        0.00    234.77 o 
 -10  28   6      439.74      925.41    229.89 o 
  -8  28   6      885.99      875.55    193.56 o 
  -6  28   6       91.96        0.00    202.14 o 
  -4  28   6        3.16      378.09    255.63 o 
  -2  28   6      174.95      556.54    254.81 o 
   0  28   6       37.68        0.00    230.47 o 
   2  28   6      575.48      930.83    293.46 o 
   4  28   6      242.48      306.98    278.66 o 
  -9  29   6        5.70      360.99    244.71 o 
  -7  29   6      277.21      551.58    184.90 o 
  -5  29   6      364.65      522.82    711.47 o 
  -3  29   6      666.65      570.57    521.74 o 
  -1  29   6      302.83      633.10    289.18 o 
   1  29   6        3.71        0.00    379.45 o 
   3  29   6       39.29      628.46    280.79 o 
  -8  30   6      549.66      749.82    176.63 o 
  -6  30   6      797.26     1283.00    334.13 o 
  -4  30   6       12.41      292.07    284.59 o 
  -2  30   6      313.93      403.16    480.24 o 
   0  30   6      802.71      865.62    314.34 o 
   2  30   6      959.19      808.70    312.34 o 
  -7  31   6      419.40      453.43    332.02 o 
  -5  31   6      547.53      935.20    646.25 o 
  -3  31   6      125.09      433.93    289.18 o 
  -1  31   6      950.27      681.74    303.89 o 
 -19   1   7      267.62        0.00    261.63 o 
 -17   1   7     6021.44     6108.13    544.81 o 
 -15   1   7     1416.22      959.92    332.02 o 
 -13   1   7      584.71      372.67    205.30 o 
 -11   1   7      964.26      976.93    200.71 o 
  -9   1   7     4313.92     4156.27    216.57 o 
  -7   1   7    10374.20    10920.99    260.80 o 
  -5   1   7    42987.63    43102.43    903.07 o 
  -3   1   7    11236.41     9866.51    312.28 o 
  -1   1   7     5649.72     5467.60    189.08 o 
   1   1   7       26.33       75.81     47.68 o 
   3   1   7     1061.91     1430.73    137.78 o 
   5   1   7     1741.88     1556.40    164.13 o 
   7   1   7     1281.04     1110.36    159.91 o 
   9   1   7     3038.53     2376.37    222.61 o 
  11   1   7     1672.88     1978.20    214.79 o 
  13   1   7       13.02      390.43    225.92 o 
 -20   2   7     1004.08      466.31    883.40 o 
 -18   2   7      230.62      110.67    444.67 o 
 -16   2   7     1401.03     1154.63    314.34 o 
 -14   2   7      387.78      147.77    217.52 o 
 -12   2   7     6353.52     5413.23    385.70 o 
 -10   2   7    42487.02    44734.20   2033.60 o 
  -8   2   7    15105.84    14124.21    309.14 o 
  -6   2   7     3312.13     3338.94    140.61 o 
  -4   2   7     3718.26     2861.96    172.82 o 
  -2   2   7      345.22      753.74    109.87 o 
   0   2   7    16876.18    15226.98    287.74 o 
   2   2   7    43902.27    42036.09    661.93 o 
   4   2   7    18244.06    16383.98    480.94 o 
   6   2   7      262.11      325.46    114.67 o 
   8   2   7       67.34       78.33    117.68 o 
  10   2   7       10.64      332.29    152.24 o 
  12   2   7     1086.62     1195.63    276.31 o 
  14   2   7      946.58     2029.73    349.80 o 
 -19   3   7      102.11        0.00    264.02 o 
 -17   3   7     1921.21     2591.00    406.08 o 
 -15   3   7     4034.61     4195.78    426.63 o 
 -13   3   7     2570.92     2655.13    432.81 o 
 -11   3   7     1649.74     1673.25    247.24 o 
  -9   3   7     3403.69     3455.85    168.01 o 
  -7   3   7     1004.61     1034.17    102.69 o 
  -5   3   7     9363.73     9969.44    255.53 o 
  -3   3   7    70793.77    65042.21   1377.92 o 
  -1   3   7     5043.73     6247.32    249.98 o 
   1   3   7     5452.39     5056.94    146.45 o 
   3   3   7     1676.67     1837.11    149.91 o 
   5   3   7      272.39      139.17    101.60 o 
   7   3   7      587.81      586.62    160.88 o 
   9   3   7     4284.48     4022.83    276.77 o 
  11   3   7       52.00      231.76    155.40 o 
  13   3   7      106.99      791.79    259.52 o 
 -20   4   7        4.86      195.82    293.11 o 
 -18   4   7      572.23      671.52    317.30 o 
 -16   4   7      495.92      184.82    242.72 o 
 -14   4   7     2763.41     2466.56    342.55 o 
 -12   4   7      666.63      654.91    216.07 o 
 -10   4   7      264.32      525.89    165.19 o 
  -8   4   7      248.91      386.21     69.76 o 
  -6   4   7      683.32      655.80     83.36 o 
  -4   4   7    10666.23    13784.02    324.02 o 
  -2   4   7     2141.32     2876.83    189.32 o 
   0   4   7       22.63      185.24     62.35 o 
   2   4   7     2721.06     3002.07    221.95 o 
   4   4   7     6414.61     6783.88    308.07 o 
   6   4   7      680.24      634.50    134.40 o 
   8   4   7       68.40      134.18    154.04 o 
  10   4   7       42.20      310.25    146.30 o 
  12   4   7      999.40     1097.90    275.17 o 
 -19   5   7      268.96      411.29    314.23 o 
 -17   5   7     1256.00     1349.27    287.28 o 
 -15   5   7      270.07       91.06    222.08 o 
 -13   5   7     1336.09     1941.21    480.24 o 
 -11   5   7        3.17       83.92    163.34 o 
  -9   5   7     1456.66     1813.45    148.14 o 
  -7   5   7    15584.98    14573.01    310.48 o 
  -5   5   7    15359.59    14048.94    332.86 o 
  -3   5   7     1502.40     2055.59    110.50 o 
  -1   5   7    10871.32     9280.58    327.96 o 
   1   5   7     5334.93     5591.85    192.54 o 
   3   5   7     5380.70     5709.72    253.31 o 
   5   5   7    10714.87    10549.76    482.65 o 
   7   5   7     2103.30     2197.02    208.21 o 
   9   5   7     3143.69     2882.84    248.57 o 
  11   5   7      985.07      963.10    212.23 o 
  13   5   7      496.98      296.44    320.16 o 
 -20   6   7       77.88      183.80    310.23 o 
 -18   6   7      501.94      438.47    214.21 o 
 -16   6   7      579.24      527.03    182.52 o 
 -14   6   7     3853.47     4028.02    331.66 o 
 -12   6   7    16382.31    15299.10    537.08 o 
 -10   6   7     1733.14     1446.55    189.32 o 
  -8   6   7     4062.34     4295.93    158.74 o 
  -6   6   7     8097.81     8245.58    297.37 o 
  -4   6   7     1683.33     1556.21    157.46 o 
  -2   6   7    13642.83    12075.30    383.02 o 
   0   6   7    36279.63    36166.73    713.53 o 
   2   6   7    12050.17    12117.90    300.40 o 
   4   6   7     5702.93     5359.76    251.56 o 
   6   6   7     2786.32     2832.73    237.90 o 
   8   6   7     2853.41     2879.37    236.60 o 
  10   6   7     5859.37     5799.79    340.59 o 
  12   6   7      707.60     1304.35    426.88 o 
 -19   7   7       90.48      313.80    379.45 o 
 -17   7   7      225.73      635.23    197.28 o 
 -15   7   7      266.42      292.67    162.56 o 
 -13   7   7      641.36      703.59    180.77 o 
 -11   7   7      713.06      939.12    175.08 o 
  -9   7   7      242.28      231.31     74.02 o 
  -7   7   7     6622.10     5963.63    182.31 o 
  -5   7   7     8267.42     8668.49    240.50 o 
  -3   7   7    16584.97    16713.92    549.10 o 
  -1   7   7     1234.41     1281.23    151.06 o 
   1   7   7      163.67      102.79    102.37 o 
   3   7   7       81.22      165.56     96.47 o 
   5   7   7     5545.67     4970.59    258.13 o 
   7   7   7     4812.09     3740.96    253.18 o 
   9   7   7     4800.79     4860.74    701.30 o 
  11   7   7      100.97       75.04    177.73 o 
  13   7   7        3.64      640.32    391.31 o 
 -20   8   7       25.41      124.51    310.23 o 
 -18   8   7       11.59       22.83    173.86 o 
 -16   8   7      207.57      284.35    175.45 o 
 -14   8   7      925.57     1314.24    288.34 o 
 -12   8   7     1171.96     1121.81    198.77 o 
 -10   8   7      330.33      580.11    276.91 o 
  -8   8   7       34.16      178.38     70.67 o 
  -6   8   7     3460.84     3809.98    172.81 o 
  -4   8   7      290.54      298.42     66.04 o 
  -2   8   7     2594.96     2992.33    247.76 o 
   0   8   7     3427.68     3236.48    156.20 o 
   2   8   7      691.38      585.51     92.96 o 
   4   8   7      434.76      497.25    121.90 o 
   6   8   7     3511.82     3503.49    333.88 o 
   8   8   7      536.92      580.79    184.59 o 
  10   8   7       29.57      100.27    194.37 o 
  12   8   7      242.83     1209.49    403.16 o 
 -19   9   7      998.42     1005.27    373.52 o 
 -17   9   7     1015.53      731.47    209.52 o 
 -15   9   7      342.63      221.45    150.41 o 
 -13   9   7     3877.95     3484.88    306.97 o 
 -11   9   7      160.79      194.48    140.86 o 
  -9   9   7      951.03      963.38    108.11 o 
  -7   9   7     7607.70     7858.96    248.61 o 
  -5   9   7    14399.75    12569.99    314.47 o 
  -3   9   7    51498.46    52971.65   1187.38 o 
  -1   9   7     9794.42     9570.46    416.15 o 
   1   9   7      864.73      778.81    148.60 o 
   3   9   7     1020.43      835.14    163.16 o 
   5   9   7     6138.17     6735.20    427.62 o 
   7   9   7     4885.24     4968.99    421.89 o 
   9   9   7     2147.84     2015.89    318.62 o 
  11   9   7      206.61      618.32    211.54 o 
  13   9   7       43.70      332.02    332.02 o 
 -18  10   7      202.36      917.53    309.89 o 
 -16  10   7      169.60        0.00    154.74 o 
 -14  10   7      705.64      728.58    185.68 o 
 -12  10   7     5201.78     5962.67    367.14 o 
 -10  10   7     6956.95     7235.36    289.31 o 
  -8  10   7     5988.51     6369.41    342.87 o 
  -6  10   7     1187.03     1394.31    138.93 o 
  -4  10   7      783.61      659.88    124.59 o 
  -2  10   7    15919.22    16090.33    487.53 o 
   0  10   7    18686.81    18723.03    908.25 o 
   2  10   7    13194.50    11257.15    621.44 o 
   4  10   7     4414.44     3953.56    314.66 o 
   6  10   7      589.50      559.78    221.13 o 
   8  10   7      249.47      289.34    168.68 o 
  10  10   7      311.52      231.65    176.03 o 
  12  10   7     1472.92     2549.42    533.60 o 
 -19  11   7       11.19        0.00    280.79 o 
 -17  11   7     1186.48     1039.17    225.03 o 
 -15  11   7      481.41      643.63    195.27 o 
 -13  11   7        0.77        0.00    180.62 o 
 -11  11   7     1310.20     1758.73    289.78 o 
  -9  11   7      587.40      805.62    112.95 o 
  -7  11   7    25663.37    26042.88    991.75 o 
  -5  11   7     6695.07     6197.13    274.92 o 
  -3  11   7      386.80      431.96    118.67 o 
  -1  11   7     1243.47     1661.38    185.99 o 
   1  11   7     2516.19     2710.00    230.70 o 
   3  11   7     2265.99     2232.81    237.26 o 
   5  11   7     7089.73     7017.59    403.80 o 
   7  11   7      243.51      108.67    147.93 o 
   9  11   7       21.27      122.09    172.82 o 
  11  11   7      402.74      665.21    208.50 o 
 -18  12   7      205.22        0.00    444.67 o 
 -16  12   7        0.40      138.61    174.53 o 
 -14  12   7       57.58       20.94    143.39 o 
 -12  12   7      378.26      415.10    168.21 o 
 -10  12   7     4130.69     5224.75    264.13 o 
  -8  12   7    11241.79    10914.49    301.95 o 
  -6  12   7       99.20      224.11    119.90 o 
  -4  12   7     1260.32     1328.58    168.21 o 
  -2  12   7      132.35      239.73    136.34 o 
   0  12   7     1793.27     1655.84    274.90 o 
   2  12   7     3935.95     4443.90    301.07 o 
   4  12   7     6876.87     6809.03    383.26 o 
   6  12   7      139.09       94.77    151.49 o 
   8  12   7      420.50      450.17    260.03 o 
  10  12   7      319.72      156.06    168.21 o 
  12  12   7       62.54       35.57    332.02 o 
 -19  13   7       26.99       37.70    280.79 o 
 -17  13   7     1386.22     1820.14    350.75 o 
 -15  13   7     5234.34     4813.75    681.84 o 
 -13  13   7      648.00      637.77    182.48 o 
 -11  13   7        5.21       20.64    133.22 o 
  -9  13   7       12.55      175.68     95.10 o 
  -7  13   7     5950.91     5980.82    355.68 o 
  -5  13   7    22804.64    24912.86    681.49 o 
  -3  13   7    12180.26    11184.71    408.29 o 
  -1  13   7     7639.07     6942.34    329.17 o 
   1  13   7      538.08      267.94    134.72 o 
   3  13   7     2003.00     2238.24    246.27 o 
   5  13   7     2650.16     2436.29    443.11 o 
   7  13   7      333.19      395.58    169.10 o 
   9  13   7     1575.50     1778.77    263.39 o 
  11  13   7     1083.48      939.77    280.79 o 
 -18  14   7       56.23      281.88    293.11 o 
 -16  14   7       26.15      230.38    191.45 o 
 -14  14   7      631.43      843.56    211.10 o 
 -12  14   7     1404.57     1332.18    217.50 o 
 -10  14   7     9799.10    10055.35    486.30 o 
  -8  14   7    10021.21    10222.96    354.28 o 
  -6  14   7      163.75      172.92    130.18 o 
  -4  14   7     6943.89     6486.79    330.27 o 
  -2  14   7       93.66       59.85    111.69 o 
   0  14   7     1079.77      876.46    166.68 o 
   2  14   7    14678.16    14292.86    918.98 o 
   4  14   7    14053.28    13774.18    522.38 o 
   6  14   7       39.72       78.29    144.33 o 
   8  14   7      357.07      531.29    179.87 o 
  10  14   7       60.02      103.84    173.06 o 
  12  14   7      151.37      841.90    450.60 o 
 -17  15   7        4.74      189.91    267.92 o 
 -15  15   7      114.26      482.89    361.32 o 
 -13  15   7      336.02      420.95    201.23 o 
 -11  15   7      635.91      761.33    243.08 o 
  -9  15   7     1771.76     1866.63    187.53 o 
  -7  15   7      310.51      338.41    149.42 o 
  -5  15   7     1282.56     1508.41    195.07 o 
  -3  15   7     5423.67     5293.53    314.24 o 
  -1  15   7     1257.82     1312.11    187.54 o 
   1  15   7     3102.77     3680.75    294.61 o 
   3  15   7     1625.16     1950.16    247.25 o 
   5  15   7     1213.19     1158.31    206.65 o 
   7  15   7       97.47      236.59    170.88 o 
   9  15   7      523.68      608.39    202.80 o 
  11  15   7        0.13      774.35    275.17 o 
 -18  16   7      340.79      841.90    438.74 o 
 -16  16   7        0.66       77.08    209.62 o 
 -14  16   7       96.28      142.29    218.00 o 
 -12  16   7      556.37      839.27    224.53 o 
 -10  16   7      671.71      938.34    187.04 o 
  -8  16   7    15128.13    14280.57    438.66 o 
  -6  16   7        3.15        0.00    126.91 o 
  -4  16   7     1357.72     1161.06    187.20 o 
  -2  16   7       59.58      134.71    126.56 o 
   0  16   7     3303.26     2811.70    269.04 o 
   2  16   7     4960.58     4316.68    391.68 o 
   4  16   7      127.57      366.59    162.16 o 
   6  16   7      969.04     1195.11    218.86 o 
   8  16   7       59.43      237.12    175.08 o 
  10  16   7        2.17      466.83    190.44 o 
 -17  17   7      330.12      901.19    438.74 o 
 -15  17   7     2211.70     2289.98    403.16 o 
 -13  17   7      757.84      848.42    247.79 o 
 -11  17   7      380.30      640.32    226.39 o 
  -9  17   7      104.85      374.74    127.84 o 
  -7  17   7     1024.60     1161.45    195.95 o 
  -5  17   7     6989.16     7013.11    495.92 o 
  -3  17   7     9688.50     9066.25    403.63 o 
  -1  17   7     2175.44     2214.77    245.19 o 
   1  17   7        4.14        0.00    171.73 o 
   3  17   7     2479.24     1846.72    373.52 o 
   5  17   7      380.54      550.04    190.12 o 
   7  17   7     6626.79     6536.71    440.81 o 
   9  17   7     1904.20     2048.06    276.15 o 
  11  17   7      316.40      237.16    308.30 o 
 -16  18   7       60.82      415.02    391.31 o 
 -14  18   7        3.16      227.93    243.08 o 
 -12  18   7     5118.51     4361.15    569.17 o 
 -10  18   7     1803.31     1919.71    244.75 o 
  -8  18   7     2681.74     2544.18    258.95 o 
  -6  18   7      234.72      159.20    149.37 o 
  -4  18   7        0.33       40.51    141.30 o 
  -2  18   7     1224.06     1348.87    207.47 o 
   0  18   7     2622.37     2660.75    504.17 o 
   2  18   7     2000.91     1840.68    296.86 o 
   4  18   7      567.22      648.03    186.78 o 
   6  18   7      440.64      217.89    186.78 o 
   8  18   7      423.51      526.19    202.88 o 
  10  18   7      624.78      930.26    231.74 o 
 -17  19   7        1.21        0.00    320.16 o 
 -15  19   7       41.23       69.13    284.59 o 
 -13  19   7      402.60      408.43    272.73 o 
 -11  19   7     4438.24     3871.68    431.75 o 
  -9  19   7     1244.96     1517.62    223.14 o 
  -7  19   7      856.74      929.75    200.74 o 
  -5  19   7        5.30        0.00    130.18 o 
  -3  19   7      681.56      444.33    170.65 o 
  -1  19   7       75.23       39.26    144.58 o 
   1  19   7        5.43       17.79    171.94 o 
   3  19   7      165.35      365.69    209.11 o 
   5  19   7      837.31      702.21    202.80 o 
   7  19   7      275.70      465.91    204.84 o 
   9  19   7        5.26      312.69    199.77 o 
 -16  20   7      136.91        0.00    355.73 o 
 -14  20   7      326.98      125.69    209.11 o 
 -12  20   7      770.34      767.34    246.39 o 
 -10  20   7     1204.45     1334.47    220.87 o 
  -8  20   7      854.74      523.25    243.51 o 
  -6  20   7     3213.16     3397.36    306.35 o 
  -4  20   7     1512.40     2014.66    248.07 o 
  -2  20   7     4134.48     4492.41    347.06 o 
   0  20   7     8797.85     8361.69    539.53 o 
   2  20   7      174.25      451.51    217.52 o 
   4  20   7      575.22      451.44    230.76 o 
   6  20   7     3249.35     3143.20    341.38 o 
   8  20   7       11.19      121.74    183.18 o 
  10  20   7     1785.43     2093.85    368.64 o 
 -15  21   7     1332.21      690.94    276.32 o 
 -13  21   7     1088.92     1314.82    290.24 o 
 -11  21   7      939.92     1344.89    462.45 o 
  -9  21   7     1038.95     1121.41    205.92 o 
  -7  21   7     1955.38     2434.86    551.54 o 
  -5  21   7     3906.73     3987.70    324.00 o 
  -3  21   7     1624.56     1615.88    246.71 o 
  -1  21   7     1056.44     1298.46    252.95 o 
   1  21   7      343.33      443.30    217.52 o 
   3  21   7      236.89      508.01    260.87 o 
   5  21   7     2249.11     2568.81    373.05 o 
   7  21   7     3811.86     4209.52    387.06 o 
   9  21   7      538.05      985.42    247.57 o 
 -14  22   7      118.75      248.57    225.92 o 
 -12  22   7      168.35      335.27    210.74 o 
 -10  22   7      371.19      478.63    280.51 o 
  -8  22   7       60.76       50.32    166.50 o 
  -6  22   7       57.81       41.59    164.02 o 
  -4  22   7      193.13      243.76    291.91 o 
  -2  22   7      385.95      237.47    168.51 o 
   0  22   7     1826.09     1483.63    287.76 o 
   2  22   7     1854.98     1601.85    515.81 o 
   4  22   7      345.56      599.77    296.44 o 
   6  22   7       41.29      140.50    221.13 o 
   8  22   7       42.30      138.73    196.78 o 
 -15  23   7      156.92      106.72    367.59 o 
 -13  23   7      223.64      736.88    263.22 o 
 -11  23   7      125.29      298.21    196.91 o 
  -9  23   7      538.25      376.15    180.45 o 
  -7  23   7      985.98      850.22    213.15 o 
  -5  23   7      180.21      272.09    166.50 o 
  -3  23   7     1849.81     1669.89    354.47 o 
  -1  23   7      157.66        0.00    185.19 o 
   1  23   7      765.72      789.01    264.02 o 
   3  23   7        9.15      201.58    209.62 o 
   5  23   7        4.11      136.36    217.52 o 
   7  23   7      115.09      478.83    403.16 o 
 -14  24   7       52.03      204.04    239.28 o 
 -12  24   7      680.23     1018.17    280.79 o 
 -10  24   7     2861.17     2569.19    296.30 o 
  -8  24   7     1111.63     1345.42    243.93 o 
  -6  24   7      600.74      573.53    198.30 o 
  -4  24   7        3.08       13.38    167.06 o 
  -2  24   7     1146.78      890.76    227.92 o 
   0  24   7      904.04     1088.03    287.00 o 
   2  24   7     3233.06     2513.64    377.03 o 
   4  24   7     1147.71     1572.48    322.73 o 
   6  24   7      236.74      626.64    267.79 o 
 -13  25   7      185.63      262.74    640.32 o 
 -11  25   7      790.84      859.69    268.31 o 
  -9  25   7        6.32       95.81    209.39 o 
  -7  25   7     2284.16     2347.11    288.23 o 
  -5  25   7      760.69     1333.25    297.48 o 
  -3  25   7     1167.47     1125.28    245.19 o 
  -1  25   7     1253.42     1260.34    300.45 o 
   1  25   7      880.90      615.12    266.74 o 
   3  25   7      462.72      785.02    267.92 o 
   5  25   7     1744.58     1570.71    342.55 o 
   7  25   7      521.56      819.23    284.71 o 
 -12  26   7       26.50      359.48    238.85 o 
 -10  26   7      267.33      301.38    184.24 o 
  -8  26   7      246.05      373.01    191.69 o 
  -6  26   7       42.63      119.35    248.56 o 
  -4  26   7       55.27        3.60    164.02 o 
  -2  26   7     1476.67     1578.97    325.72 o 
   0  26   7      253.09      347.09    246.39 o 
   2  26   7      380.36      549.11    272.41 o 
   4  26   7      166.49      188.77    258.31 o 
   6  26   7       25.95       20.66    259.52 o 
 -11  27   7      170.19      385.38    349.80 o 
  -9  27   7       10.17      234.42    193.49 o 
  -7  27   7      135.18      345.65    204.67 o 
  -5  27   7     1305.62     1207.82    379.71 o 
  -3  27   7       79.34        0.00    217.52 o 
  -1  27   7      149.00      225.30    337.95 o 
   1  27   7      247.98      978.76    301.50 o 
   3  27   7      135.71      396.95    302.37 o 
   5  27   7      204.12      286.09    261.63 o 
 -10  28   7      704.22      770.15    226.15 o 
  -8  28   7     3450.34     4308.20    474.09 o 
  -6  28   7     1123.00     1026.19    253.82 o 
  -4  28   7      388.99      450.59    251.54 o 
  -2  28   7      209.08      579.21    272.41 o 
   0  28   7      152.24      157.54    266.80 o 
   2  28   7     1823.77     1261.31    338.88 o 
   4  28   7      629.64      117.00    379.45 o 
  -9  29   7      190.75      679.05    205.81 o 
  -7  29   7      128.03      306.03    214.01 o 
  -5  29   7      719.46      889.69    241.45 o 
  -3  29   7     2196.83     3428.95    442.26 o 
  -1  29   7      648.22      724.31    300.45 o 
   1  29   7      209.10       92.95    258.31 o 
   3  29   7      448.14       47.43    403.16 o 
  -8  30   7        0.83      333.26    432.92 o 
  -6  30   7        9.68      168.66    238.19 o 
  -4  30   7        2.03      231.23    268.31 o 
  -2  30   7       77.16      300.53    284.59 o 
   0  30   7       19.69      251.17    563.24 o 
  -5  31   7      191.66     1048.04    326.09 o 
  -3  31   7      322.59        0.00    251.12 o 
  -1  31   7      144.53      521.74    415.02 o 
 -20   0   8       69.75      237.16    426.88 o 
 -18   0   8       23.46        0.00    343.88 o 
 -16   0   8     1804.52     1754.95    462.45 o 
 -14   0   8     1731.80     1671.94    415.02 o 
 -12   0   8    21907.68    20561.36   1055.34 o 
 -10   0   8     9696.44     9189.77    592.89 o 
  -8   0   8     3231.57     3074.99    205.13 o 
  -6   0   8    13059.41    11269.71    398.21 o 
  -4   0   8      730.91      142.29    142.29 o 
  -2   0   8     8198.04     7105.93    330.48 o 
   0   0   8     3349.08     2481.87    164.55 o 
   2   0   8    11304.86    11045.06    545.46 o 
   4   0   8      723.40      432.96    163.34 o 
   6   0   8      511.55      298.14    175.48 o 
   8   0   8     1074.55     1710.69    314.23 o 
  10   0   8     1921.21     1930.32    367.59 o 
  12   0   8     1219.26     1351.78    391.31 o 
 -19   1   8      145.94        0.00    254.81 o 
 -17   1   8     6159.14     4864.19    493.85 o 
 -15   1   8       26.27        0.00    254.94 o 
 -13   1   8      463.97      728.50    231.23 o 
 -11   1   8       77.51       11.86    142.54 o 
  -9   1   8     1765.53     1608.25     99.71 o 
  -7   1   8     5660.37     6162.45    193.59 o 
  -5   1   8    16623.84    11433.94    486.17 o 
  -3   1   8     6668.13     7912.58    287.37 o 
  -1   1   8     5270.31     5030.44    192.86 o 
   1   1   8     1232.92     1527.49     97.00 o 
   3   1   8      389.10      303.70    102.48 o 
   5   1   8     2059.29     1883.30    181.96 o 
   7   1   8     2119.03     1844.57    197.09 o 
   9   1   8      972.95     1063.14    178.29 o 
  11   1   8      353.16      376.96    156.31 o 
  13   1   8       81.65      639.17    284.59 o 
 -20   2   8       14.51      710.61    347.89 o 
 -18   2   8       51.77        0.00    234.32 o 
 -16   2   8     3409.86     2976.38    384.60 o 
 -14   2   8      705.37      748.85    247.24 o 
 -12   2   8       92.60      357.11    243.08 o 
 -10   2   8      237.35      453.75    243.08 o 
  -8   2   8      906.65      982.47     92.67 o 
  -6   2   8      734.91     1449.51    129.72 o 
  -4   2   8    53965.00    50501.18   1489.93 o 
  -2   2   8     2457.97     2687.43    188.82 o 
   0   2   8     8116.14     7789.17    192.21 o 
   2   2   8     9246.93     9330.62    256.18 o 
   4   2   8     5658.23     5925.13    294.38 o 
   6   2   8     3666.87     3418.91    244.75 o 
   8   2   8      985.29     1062.44    302.94 o 
  10   2   8      244.22      549.45    160.51 o 
  12   2   8      143.71      777.79    247.24 o 
 -19   3   8      433.33      261.89    292.03 o 
 -17   3   8       11.51      112.65    251.54 o 
 -15   3   8     3008.00     3057.82    380.88 o 
 -13   3   8      883.41     1061.30    243.16 o 
 -11   3   8     2132.09     2656.04    280.79 o 
  -9   3   8    15844.65    15258.88    343.16 o 
  -7   3   8     2319.38     2454.88    156.99 o 
  -5   3   8     7934.68     7461.25    227.85 o 
  -3   3   8       29.22      316.75    100.86 o 
  -1   3   8     1058.46     1119.29    142.46 o 
   1   3   8     7066.77     6528.17    208.23 o 
   3   3   8      209.69      241.32    105.48 o 
   5   3   8     1303.19      956.96    151.58 o 
   7   3   8     2400.28     2293.69    212.53 o 
   9   3   8     5626.08     4571.69    299.28 o 
  11   3   8        0.17      278.55    155.24 o 
  13   3   8       19.01      462.45    332.02 o 
 -20   4   8      348.06      477.19    309.89 o 
 -18   4   8        0.75       19.51    258.31 o 
 -16   4   8        4.20        0.00    219.24 o 
 -14   4   8     2706.72     2406.25    341.02 o 
 -12   4   8     7785.34     5970.15    450.60 o 
 -10   4   8    10081.66    10505.96    972.34 o 
  -8   4   8      117.87       94.46     59.06 o 
  -6   4   8     1109.43     1307.94    127.77 o 
  -4   4   8    14570.99    14372.66    462.41 o 
  -2   4   8    12806.01    12105.74    389.41 o 
   0   4   8    21421.42    20114.09    402.62 o 
   2   4   8     7423.24     6779.36    390.98 o 
   4   4   8       22.97       70.49     99.12 o 
   6   4   8     1760.24     2328.61    209.89 o 
   8   4   8      386.77      354.28    136.62 o 
  10   4   8      898.64      712.14    170.40 o 
  12   4   8     1874.83     2205.54    521.74 o 
 -19   5   8      494.70      581.68    217.13 o 
 -17   5   8     1837.65     2083.91    295.63 o 
 -15   5   8       68.15       78.22    217.52 o 
 -13   5   8     2727.17     2917.06    335.39 o 
 -11   5   8      804.99      750.06    193.56 o 
  -9   5   8      271.64      335.64     71.12 o 
  -7   5   8      249.07      215.07     62.55 o 
  -5   5   8    25305.68    24854.68    607.09 o 
  -3   5   8     2874.21     2518.18    198.30 o 
  -1   5   8      498.07      469.75    116.83 o 
   1   5   8        6.83        0.00     66.94 o 
   3   5   8     2335.40     1872.17    170.50 o 
   5   5   8     9851.09     9249.22    334.48 o 
   7   5   8      195.61      317.71    129.09 o 
   9   5   8      618.39     1069.23    265.99 o 
  11   5   8      100.80      285.28    180.60 o 
 -20   6   8      138.05        0.00    285.08 o 
 -18   6   8       68.83       97.10    179.13 o 
 -16   6   8       85.43      235.76    170.65 o 
 -14   6   8     2412.39     2221.39    314.88 o 
 -12   6   8        9.08        0.00    129.09 o 
 -10   6   8     7277.98     8068.06    406.59 o 
  -8   6   8      179.07      178.35     87.70 o 
  -6   6   8     2328.66     1688.17    133.50 o 
  -4   6   8        2.67      237.08    125.79 o 
  -2   6   8     7462.71     6769.45    301.54 o 
   0   6   8      194.63      163.91     71.15 o 
   2   6   8      126.12      289.32     89.19 o 
   4   6   8     1660.08     1941.23    179.55 o 
   6   6   8      905.16     1063.45    383.79 o 
   8   6   8      512.88      553.27    182.23 o 
  10   6   8       91.53      215.16    175.63 o 
  12   6   8       15.53      569.17    379.45 o 
 -19   7   8     1125.22      746.15    254.55 o 
 -17   7   8     1066.26     1142.77    241.76 o 
 -15   7   8       21.91       89.20    150.41 o 
 -13   7   8      715.63      742.72    188.00 o 
 -11   7   8      748.96      606.17    237.90 o 
  -9   7   8     3646.37     3925.99    169.71 o 
  -7   7   8    13077.08    10960.56    296.79 o 
  -5   7   8     2111.80     2743.12    147.22 o 
  -3   7   8     1562.01     1601.39    111.33 o 
  -1   7   8     6784.42     6552.20    334.18 o 
   1   7   8     1287.48     1237.81    198.15 o 
   3   7   8    25707.86    22551.72    822.11 o 
   5   7   8     9954.83     8964.55    670.80 o 
   7   7   8      252.39      153.12    150.30 o 
   9   7   8      802.83      891.16    214.40 o 
  11   7   8     1073.70     1435.37    247.90 o 
 -20   8   8      262.87       65.06    527.67 o 
 -18   8   8       86.14       29.64    172.54 o 
 -16   8   8      960.36      808.77    209.61 o 
 -14   8   8     1316.32      981.28    212.39 o 
 -12   8   8       26.16      135.84    145.13 o 
 -10   8   8      341.11      502.69    146.51 o 
  -8   8   8     3755.46     4424.38    181.20 o 
  -6   8   8      342.97      417.29     88.35 o 
  -4   8   8    27972.89    27972.76    715.14 o 
  -2   8   8     7245.36     8618.96    689.95 o 
   0   8   8    10838.24     9477.59    365.81 o 
   2   8   8    12103.32    10570.41    460.40 o 
   4   8   8     4665.94     4610.02    340.35 o 
   6   8   8       48.16        0.00    136.58 o 
   8   8   8     6365.65     5434.96    506.84 o 
  10   8   8     2588.72     3039.50    316.28 o 
  12   8   8      705.47     1019.77    403.16 o 
 -19   9   8       85.39        0.00    275.17 o 
 -17   9   8      600.23      967.98    235.07 o 
 -15   9   8      538.24      557.94    200.08 o 
 -13   9   8     3416.24     3661.25    376.65 o 
 -11   9   8     1796.17     2274.38    236.86 o 
  -9   9   8     2860.72     3736.86    226.65 o 
  -7   9   8      273.07      281.15     91.18 o 
  -5   9   8     1288.74     2108.91    187.80 o 
  -3   9   8       61.83      193.66    109.87 o 
  -1   9   8      311.28      414.05    134.20 o 
   1   9   8     7717.23     6353.29    384.44 o 
   3   9   8     3431.73     4030.24    303.46 o 
   5   9   8     2224.69     2279.94    281.52 o 
   7   9   8      320.66      666.79    193.89 o 
   9   9   8     1545.31     1814.82    426.88 o 
  11   9   8       17.93      231.08    212.22 o 
 -18  10   8      272.18      210.74    193.84 o 
 -16  10   8      607.32      438.46    206.76 o 
 -14  10   8      115.94      156.17    151.33 o 
 -12  10   8      558.86      978.59    197.86 o 
 -10  10   8    10171.26    10673.53    545.98 o 
  -8  10   8     1855.59     2045.95    143.36 o 
  -6  10   8     5644.03     5488.88    268.72 o 
  -4  10   8     2097.32     2123.23    201.79 o 
  -2  10   8     5111.20     5623.68    302.55 o 
   0  10   8     5676.57     5655.10    311.66 o 
   2  10   8     3461.20     3772.73    251.43 o 
   4  10   8       78.62      383.24    207.61 o 
   6  10   8       60.39        0.00    182.19 o 
   8  10   8      120.77      148.57    213.44 o 
  10  10   8       76.89      119.31    182.58 o 
  12  10   8      283.47      462.45    367.59 o 
 -19  11   8      461.00      849.05    325.72 o 
 -17  11   8     1657.01     1695.65    274.63 o 
 -15  11   8      626.80      654.34    201.03 o 
 -13  11   8      207.65      417.38    166.68 o 
 -11  11   8        2.73      132.53    144.48 o 
  -9  11   8     3103.44     2975.92    188.50 o 
  -7  11   8     9987.32     9393.46    351.52 o 
  -5  11   8    17840.53    16004.04    496.93 o 
  -3  11   8    13629.01    13025.54    446.62 o 
  -1  11   8      501.83      437.85    134.32 o 
   1  11   8     2315.45     2469.89    249.98 o 
   3  11   8      933.29      916.41    199.48 o 
   5  11   8     3806.20     4129.70    347.19 o 
   7  11   8     4874.85     4632.24    621.44 o 
   9  11   8      985.42      665.47    220.04 o 
  11  11   8       40.43      149.73    212.41 o 
 -18  12   8      226.38        0.00    195.16 o 
 -16  12   8       40.79        0.00    152.62 o 
 -14  12   8     2252.00     2198.03    282.23 o 
 -12  12   8     6175.60     6135.37    381.14 o 
 -10  12   8     1782.09     1967.17    218.65 o 
  -8  12   8       35.58        0.00    106.21 o 
  -6  12   8     1665.57     1529.76    179.69 o 
  -4  12   8      475.08      538.94    142.73 o 
  -2  12   8    18855.49    16887.78    666.54 o 
   0  12   8     8623.77     8542.20    371.68 o 
   2  12   8     1335.76     1079.06    293.47 o 
   4  12   8     2951.06     2787.33    289.60 o 
   6  12   8      321.64      211.53    176.27 o 
   8  12   8     2875.71     3224.43    330.62 o 
  10  12   8      926.16     1235.06    312.59 o 
 -19  13   8       57.07      386.66    308.88 o 
 -17  13   8      310.01      428.22    206.65 o 
 -15  13   8        1.01        0.00    170.78 o 
 -13  13   8      143.85      411.12    173.98 o 
 -11  13   8      236.39      126.85    180.12 o 
  -9  13   8      873.64      869.47    138.86 o 
  -7  13   8      397.72      328.75    134.52 o 
  -5  13   8       27.49      159.00    120.31 o 
  -3  13   8     3204.58     2885.23    245.19 o 
  -1  13   8      132.18       85.02    129.72 o 
   1  13   8     3547.18     3990.97    302.82 o 
   3  13   8     1770.23     1670.40    256.77 o 
   5  13   8     1198.38     1063.95    209.66 o 
   7  13   8      113.88      210.07    168.20 o 
   9  13   8      144.13      488.19    195.68 o 
  11  13   8       41.58       88.93    234.77 o 
 -18  14   8       28.66       17.79    276.70 o 
 -16  14   8      483.25      373.42    332.02 o 
 -14  14   8      621.49      394.89    221.13 o 
 -12  14   8     5048.24     5514.96    498.03 o 
 -10  14   8     3279.02     4099.47    588.94 o 
  -8  14   8      467.01      379.80    140.69 o 
  -6  14   8      156.55      196.21    129.06 o 
  -4  14   8      184.29      201.85    126.15 o 
  -2  14   8     3445.98     3680.13    369.92 o 
   0  14   8     9569.95     9472.21    410.77 o 
   2  14   8       54.28      232.52    379.45 o 
   4  14   8      527.85      555.43    184.59 o 
   6  14   8      143.52      200.70    164.02 o 
   8  14   8      190.55      319.62    177.70 o 
  10  14   8      367.60      819.92    228.66 o 
 -17  15   8     1214.27     1271.67    315.55 o 
 -15  15   8     2560.57     2482.99    393.81 o 
 -13  15   8        2.39      251.98    213.44 o 
 -11  15   8      447.65      202.37    187.40 o 
  -9  15   8     1333.05     1504.15    176.94 o 
  -7  15   8     2692.78     1990.24    219.83 o 
  -5  15   8    25359.86    24552.60    700.92 o 
  -3  15   8     9157.77     8530.62    373.45 o 
  -1  15   8      788.14     1198.79    321.69 o 
   1  15   8     2794.04     3210.77    294.22 o 
   3  15   8      462.20      781.43    188.38 o 
   5  15   8     1312.26     1766.59    255.53 o 
   7  15   8     6999.04     7261.34    478.35 o 
   9  15   8      509.84      640.62    216.13 o 
  11  15   8        0.22      735.18    426.88 o 
 -18  16   8        1.16        0.00    391.31 o 
 -16  16   8      338.08      277.64    232.50 o 
 -14  16   8      331.07      139.56    213.68 o 
 -12  16   8     6215.21     5456.41    764.83 o 
 -10  16   8    11470.17    11259.11    465.80 o 
  -8  16   8      156.71      105.87    137.13 o 
  -6  16   8     5761.49     5734.36    865.29 o 
  -4  16   8      717.80      884.44    177.93 o 
  -2  16   8      365.17      302.06    169.16 o 
   0  16   8     9685.40    10041.25    642.29 o 
   2  16   8     6500.68     5325.60    450.68 o 
   4  16   8      323.38      522.36    172.37 o 
   6  16   8     1390.20     1034.27    230.22 o 
   8  16   8       75.53      559.41    209.02 o 
  10  16   8      115.78      426.62    197.86 o 
 -17  17   8       37.90      318.49    264.79 o 
 -15  17   8      190.53      260.87    284.59 o 
 -13  17   8      829.30      879.30    270.09 o 
 -11  17   8     1864.61     1741.66    296.86 o 
  -9  17   8        1.85      169.96    143.77 o 
  -7  17   8     3200.26     2907.44    270.00 o 
  -5  17   8      673.75      701.88    242.62 o 
  -3  17   8     2313.04     2628.80    376.46 o 
  -1  17   8        6.70        0.00    133.83 o 
   1  17   8        0.91        0.29    171.94 o 
   3  17   8     1665.09     1860.88    309.89 o 
   5  17   8        6.74      215.04    173.06 o 
   7  17   8       13.05      275.29    183.14 o 
   9  17   8       63.81      357.48    203.33 o 
 -16  18   8      380.88      107.34    230.16 o 
 -14  18   8      927.89     1258.35    284.83 o 
 -12  18   8      652.82      778.11    242.72 o 
 -10  18   8      100.06      241.54    239.33 o 
  -8  18   8     2049.31     2391.43    254.77 o 
  -6  18   8       19.01       64.87    135.86 o 
  -4  18   8      794.62     1059.60    198.30 o 
  -2  18   8      851.81      877.07    191.12 o 
   0  18   8     2432.12     2397.67    276.57 o 
   2  18   8     2337.30     2066.84    397.24 o 
   4  18   8      367.79      474.31    226.39 o 
   6  18   8        7.39      162.20    173.34 o 
   8  18   8      492.06      888.67    230.54 o 
 -17  19   8     1221.41     1375.50    509.88 o 
 -15  19   8      849.90     1186.18    292.03 o 
 -13  19   8       59.41        0.00    187.40 o 
 -11  19   8       22.47      378.24    202.24 o 
  -9  19   8      564.24      763.81    188.42 o 
  -7  19   8     9261.30     8972.78    406.85 o 
  -5  19   8     2352.82     2434.26    268.19 o 
  -3  19   8     1139.94     1113.76    203.87 o 
  -1  19   8     1816.76     1254.65    215.89 o 
   1  19   8      280.28      556.45    379.45 o 
   3  19   8     8587.67     8633.75    598.41 o 
   5  19   8     4346.48     4372.75    387.43 o 
   7  19   8      993.87      866.29    232.19 o 
   9  19   8        5.68      604.99    230.69 o 
 -16  20   8       52.79      281.77    244.70 o 
 -14  20   8       98.86      484.03    255.63 o 
 -12  20   8      189.29      186.93    212.70 o 
 -10  20   8       18.44      199.14    159.34 o 
  -8  20   8      552.33      486.32    179.92 o 
  -6  20   8      421.44      277.21    163.16 o 
  -4  20   8      377.12      150.08    183.50 o 
  -2  20   8     1240.23     1294.42    220.04 o 
   0  20   8     3933.77     3234.82    379.78 o 
   2  20   8     2754.87     2392.11    359.37 o 
   4  20   8      162.49      105.75    205.30 o 
   6  20   8      301.01      270.90    209.87 o 
   8  20   8      249.80      825.51    237.85 o 
 -15  21   8       46.14       41.29    234.32 o 
 -13  21   8      323.33      572.99    246.39 o 
 -11  21   8      598.34      379.45    218.00 o 
  -9  21   8     1713.40     1444.86    232.57 o 
  -7  21   8     2622.84     2397.08    277.32 o 
  -5  21   8      478.02      391.10    172.82 o 
  -3  21   8      445.79      376.93    176.27 o 
  -1  21   8       90.51       87.65    166.50 o 
   1  21   8     3086.73     2900.63    384.60 o 
   3  21   8      371.28      732.13    474.31 o 
   5  21   8      114.94      225.30    234.77 o 
   7  21   8      247.90      334.27    321.95 o 
 -14  22   8     1335.62     1896.21    711.47 o 
 -12  22   8      614.28      527.17    247.24 o 
 -10  22   8     4338.15     4632.99    373.81 o 
  -8  22   8     3659.09     3113.79    307.46 o 
  -6  22   8      125.39       33.40    211.90 o 
  -4  22   8     2581.33     2451.88    288.23 o 
  -2  22   8     1548.80     1358.86    226.32 o 
   0  22   8      112.10      589.22    308.30 o 
   2  22   8      607.29     1055.34    285.08 o 
   4  22   8      120.61       83.00    326.09 o 
   6  22   8       58.61      421.65    343.88 o 
   8  22   8       72.21      225.70    246.39 o 
 -15  23   8      901.75      881.76    300.45 o 
 -13  23   8      660.90      653.09    652.18 o 
 -11  23   8       48.19       56.77    195.84 o 
  -9  23   8     1509.72     1738.72    284.05 o 
  -7  23   8     2397.95     2280.06    274.69 o 
  -5  23   8     1981.90     1619.21    253.12 o 
  -3  23   8     4107.66     4237.62    371.15 o 
  -1  23   8      139.27       96.63    193.72 o 
   1  23   8     1142.87     1013.93    280.79 o 
   3  23   8     2380.68     2449.13    372.48 o 
   5  23   8      516.11      436.21    255.63 o 
   7  23   8      415.47      632.59    426.88 o 
 -14  24   8       51.24       30.10    216.07 o 
 -12  24   8      271.87      354.28    238.85 o 
 -10  24   8      555.15      609.78    196.35 o 
  -8  24   8       75.28      435.19    193.42 o 
  -6  24   8      295.35      607.62    214.44 o 
  -4  24   8      510.49      660.29    207.00 o 
  -2  24   8      708.23      715.56    305.61 o 
   0  24   8        4.87      158.48    219.37 o 
   2  24   8       15.60      132.13    232.98 o 
   4  24   8      381.54      457.67    266.80 o 
   6  24   8       55.53      157.83    239.28 o 
 -13  25   8       43.21      219.37    234.77 o 
 -11  25   8        1.37        0.00    207.61 o 
  -9  25   8       37.36      316.59    179.72 o 
  -7  25   8      135.83      168.29    187.04 o 
  -5  25   8      506.06      992.69    230.00 o 
  -3  25   8     1142.67     1097.51    242.07 o 
  -1  25   8        0.87        0.00    462.45 o 
   1  25   8       22.20       19.40    308.30 o 
   3  25   8      112.96      238.90    255.63 o 
   5  25   8       12.34       23.31    260.87 o 
 -12  26   8     1438.54     1791.10    361.21 o 
 -10  26   8     1202.72     1264.50    250.78 o 
  -8  26   8      326.48      329.65    266.07 o 
  -6  26   8      937.74      893.80    226.22 o 
  -4  26   8       40.81        0.00    204.36 o 
  -2  26   8     2938.88     3347.29    431.26 o 
   0  26   8     2120.46     1913.95    351.86 o 
   2  26   8      927.06      906.20    426.88 o 
   4  26   8      205.86       83.41    242.72 o 
 -11  27   8        7.46      254.72    225.92 o 
  -9  27   8      141.84      631.31    338.85 o 
  -7  27   8     1170.36      938.08    284.77 o 
  -5  27   8     1592.95     1508.06    266.45 o 
  -3  27   8     1483.05      699.61    326.09 o 
  -1  27   8      187.80      131.49    266.80 o 
   1  27   8        3.10       12.68    242.72 o 
   3  27   8       75.11       47.43    234.77 o 
 -10  28   8      412.34      515.34    253.05 o 
  -8  28   8        0.86        0.00    302.37 o 
  -6  28   8       37.00        0.00    198.30 o 
  -4  28   8        1.10        3.14    181.95 o 
  -2  28   8       64.24      259.00    238.85 o 
   0  28   8       56.25      387.48    271.63 o 
   2  28   8      130.58       36.87    302.37 o 
  -9  29   8       11.80      251.11    271.60 o 
  -7  29   8        5.25      245.11    220.40 o 
  -5  29   8      654.90     1024.86    251.95 o 
  -3  29   8      248.09      437.66    533.60 o 
  -1  29   8       67.97      218.43    498.03 o 
   1  29   8       25.22      285.09    557.31 o 
  -6  30   8        8.98        0.00    329.28 o 
  -4  30   8      150.18      410.49    284.71 o 
  -2  30   8      764.45      575.50    349.80 o 
 -19   1   9     1182.72      828.52    325.72 o 
 -17   1   9      735.84     1116.05    313.67 o 
 -15   1   9      110.40        0.00    204.27 o 
 -13   1   9       37.43      241.85    200.71 o 
 -11   1   9      116.20      122.98    145.12 o 
  -9   1   9     2662.65     3112.24    258.43 o 
  -7   1   9     1892.06     1609.58    129.25 o 
  -5   1   9    16237.92    14836.79    443.09 o 
  -3   1   9     2273.26     1776.56    145.48 o 
  -1   1   9     1769.88     1607.68    132.81 o 
   1   1   9       10.18       18.23     84.40 o 
   3   1   9     6938.48     6726.08    282.61 o 
   5   1   9     3216.99     3519.34    239.79 o 
   7   1   9       49.18      154.12    121.51 o 
   9   1   9      836.34      964.36    171.25 o 
  11   1   9        0.61      244.45    160.09 o 
 -20   2   9       30.51       53.20    309.89 o 
 -18   2   9       82.11       19.76    249.87 o 
 -16   2   9      604.40      465.17    255.63 o 
 -14   2   9     3255.04     3716.49    622.53 o 
 -12   2   9     6660.15     6942.95    444.15 o 
 -10   2   9      763.37      592.89    167.69 o 
  -8   2   9      135.01      139.74     72.50 o 
  -6   2   9     2120.39     2434.05    151.11 o 
  -4   2   9     4113.89     4694.21    255.17 o 
  -2   2   9     4027.53     3519.56    229.34 o 
   0   2   9     6836.56     6250.82    230.63 o 
   2   2   9     3921.16     3876.93    460.40 o 
   4   2   9      353.29      268.05    121.11 o 
   6   2   9      286.60      349.10    124.88 o 
   8   2   9      570.84      690.50    184.84 o 
  10   2   9     2305.05     2278.14    273.16 o 
  12   2   9      897.79     2193.69    486.17 o 
 -19   3   9      306.59      350.54    295.75 o 
 -17   3   9      405.60       80.09    255.63 o 
 -15   3   9      257.57      231.33    230.47 o 
 -13   3   9        4.43      195.65    192.85 o 
 -11   3   9       72.24      154.15    154.95 o 
  -9   3   9     2647.51     2599.94    141.42 o 
  -7   3   9      770.54      448.75     79.91 o 
  -5   3   9    30470.01    31926.26    677.76 o 
  -3   3   9      316.28      204.02     99.27 o 
  -1   3   9      220.82      204.78     79.58 o 
   1   3   9      160.23      115.46     74.08 o 
   3   3   9      454.61      524.92    125.72 o 
   5   3   9     4130.74     3504.46    241.40 o 
   7   3   9       44.66      257.18    130.23 o 
   9   3   9      426.95      498.30    185.88 o 
  11   3   9      440.29      951.82    230.00 o 
 -20   4   9       56.45      106.33    202.84 o 
 -18   4   9      111.06        0.00    314.23 o 
 -16   4   9      487.76       65.22    226.39 o 
 -14   4   9      636.33      584.71    241.43 o 
 -12   4   9      290.37      429.25    187.40 o 
 -10   4   9     3397.39     4850.87    337.64 o 
  -8   4   9       16.09       85.96     62.87 o 
  -6   4   9     6353.00     5362.73    202.06 o 
  -4   4   9      915.15     1026.23    143.44 o 
  -2   4   9     3969.88     3116.65    220.29 o 
   0   4   9     3964.23     3679.72    240.62 o 
   2   4   9      200.09      316.94    110.52 o 
   4   4   9      537.92      431.56    123.06 o 
   6   4   9      173.03      136.55    122.89 o 
   8   4   9     2967.96     2757.87    288.99 o 
  10   4   9      148.89      365.89    198.30 o 
  12   4   9       68.67       47.43    343.88 o 
 -19   5   9      388.73      259.67    204.97 o 
 -17   5   9      410.76      327.94    187.54 o 
 -15   5   9      596.87      847.99    317.18 o 
 -13   5   9      479.07      297.56    212.15 o 
 -11   5   9     3533.57     3904.49    301.08 o 
  -9   5   9     2870.50     2232.79    155.69 o 
  -7   5   9      156.47      342.88     85.56 o 
  -5   5   9      106.79      285.36     79.11 o 
  -3   5   9     1990.15     1826.19    182.48 o 
  -1   5   9     2026.85     1580.13    177.25 o 
   1   5   9     9839.57    10150.80    278.42 o 
   3   5   9     2982.02     2728.18    255.59 o 
   5   5   9     2044.27     2135.73    243.93 o 
   7   5   9     3501.55     2999.83    297.81 o 
   9   5   9      564.67      578.47    259.32 o 
  11   5   9       55.47      395.86    200.16 o 
 -20   6   9       22.82      314.89    198.11 o 
 -18   6   9       43.68       47.45    218.00 o 
 -16   6   9       66.78      157.98    182.82 o 
 -14   6   9     1789.35     1622.56    240.02 o 
 -12   6   9     3072.46     2619.59    360.77 o 
 -10   6   9     2809.13     3010.57    337.88 o 
  -8   6   9      995.87     1030.75    104.88 o 
  -6   6   9      913.48      816.82    127.97 o 
  -4   6   9     4734.75     5090.66    353.63 o 
  -2   6   9     9094.38     8327.44    332.27 o 
   0   6   9     1972.86     1968.48    201.03 o 
   2   6   9     2153.39     2065.02    181.48 o 
   4   6   9      257.25      103.65    136.08 o 
   6   6   9     2253.45     2168.16    279.92 o 
   8   6   9    10225.90     9571.53    501.83 o 
  10   6   9      363.25      518.91    198.30 o 
 -19   7   9       97.42      157.46    197.16 o 
 -17   7   9       25.38      162.54    171.15 o 
 -15   7   9      544.56      486.05    179.38 o 
 -13   7   9      198.92      319.57    158.75 o 
 -11   7   9      628.37      569.22    157.93 o 
  -9   7   9       19.32       75.36     79.62 o 
  -7   7   9       68.98       78.43     80.32 o 
  -5   7   9     4475.26     4146.81    260.71 o 
  -3   7   9      999.02     1672.76    187.04 o 
  -1   7   9     3628.53     3551.85    253.82 o 
   1   7   9     5262.10     5244.85    260.49 o 
   3   7   9      151.38      113.27    168.95 o 
   5   7   9       42.28       75.10    150.61 o 
   7   7   9     1152.30      701.45    197.86 o 
   9   7   9      334.75      357.19    190.40 o 
  11   7   9       89.94      376.61    207.59 o 
 -20   8   9       40.25      135.49    297.86 o 
 -18   8   9        7.10        0.00    197.54 o 
 -16   8   9      395.44      512.96    243.88 o 
 -14   8   9     1201.27      746.37    274.06 o 
 -12   8   9      199.70      119.84    159.61 o 
 -10   8   9       59.38       32.53    124.67 o 
  -8   8   9       46.65       77.07     77.91 o 
  -6   8   9        5.57       56.57     95.22 o 
  -4   8   9     1900.31     1993.05    203.33 o 
  -2   8   9     3341.52     3416.02    259.43 o 
   0   8   9     2544.89     3040.91    249.98 o 
   2   8   9      592.21      650.17    143.10 o 
   4   8   9     1391.05     1202.35    235.88 o 
   6   8   9        8.65       33.43    152.20 o 
   8   8   9        5.96       76.87    172.21 o 
  10   8   9       12.57      268.08    188.00 o 
 -19   9   9      442.94      159.05    222.44 o 
 -17   9   9      677.09     1022.56    264.86 o 
 -15   9   9     1328.68     1538.18    255.00 o 
 -13   9   9        9.61        0.00    132.52 o 
 -11   9   9     1251.61     1245.85    318.80 o 
  -9   9   9     2034.44     2026.30    147.43 o 
  -7   9   9      817.44      891.72    148.55 o 
  -5   9   9    13715.33    12320.94    634.61 o 
  -3   9   9     8752.13     8749.17    651.65 o 
  -1   9   9     4332.68     4203.15    344.27 o 
   1   9   9    13546.56    13242.54   1011.15 o 
   3   9   9     3434.29     3786.76    423.01 o 
   5   9   9     1864.67     1948.84    336.37 o 
   7   9   9     1532.47     1444.97    243.72 o 
   9   9   9     1196.03      953.07    343.88 o 
  11   9   9      247.10      501.14    226.19 o 
 -18  10   9       56.91      311.15    207.00 o 
 -16  10   9      185.81      247.70    191.66 o 
 -14  10   9      280.51      248.53    168.29 o 
 -12  10   9     1195.38      871.50    264.11 o 
 -10  10   9     6012.53     6242.96    462.58 o 
  -8  10   9      216.62      261.20    117.46 o 
  -6  10   9     4293.79     4500.79    268.20 o 
  -4  10   9    13275.06    12214.61    494.44 o 
  -2  10   9     1935.58     2036.03    223.23 o 
   0  10   9     2021.36     2085.56    237.17 o 
   2  10   9     2898.64     2899.12    264.30 o 
   4  10   9      145.66       77.08    184.46 o 
   6  10   9     1926.93     2222.05    326.68 o 
   8  10   9     1903.51     1606.14    301.50 o 
  10  10   9      574.75      888.69    259.31 o 
 -19  11   9      417.44      568.43    326.83 o 
 -17  11   9      317.33      438.90    205.39 o 
 -15  11   9       94.05      230.65    244.69 o 
 -13  11   9       57.46      221.14    172.82 o 
 -11  11   9       97.96       23.72    167.69 o 
  -9  11   9     1689.93     1793.33    206.95 o 
  -7  11   9       83.95      172.67    116.83 o 
  -5  11   9      933.09      702.54    156.27 o 
  -3  11   9       40.04        6.53    123.22 o 
  -1  11   9      993.19      833.01    175.62 o 
   1  11   9     6024.83     7093.45    410.26 o 
   3  11   9     3893.06     3206.39    350.49 o 
   5  11   9       91.43      173.00    263.87 o 
   7  11   9      472.04      692.54    226.84 o 
   9  11   9      415.49      320.02    196.63 o 
  11  11   9       34.83      438.74    456.52 o 
 -18  12   9       70.31       57.73    187.04 o 
 -16  12   9        7.52       55.80    266.80 o 
 -14  12   9     2418.42     1986.30    462.45 o 
 -12  12   9      927.33     1395.31    278.55 o 
 -10  12   9       20.27      252.99    137.69 o 
  -8  12   9      108.58      147.70    125.38 o 
  -6  12   9       73.77      237.33    128.83 o 
  -4  12   9       38.76       63.69    116.43 o 
  -2  12   9     6872.17     7874.26    751.66 o 
   0  12   9     3737.99     4117.27    492.52 o 
   2  12   9     1358.03     1029.52    486.17 o 
   4  12   9      465.36      220.69    182.83 o 
   6  12   9       63.47      187.39    184.01 o 
   8  12   9      122.82      332.52    202.00 o 
  10  12   9      681.21      855.60    240.69 o 
 -19  13   9     1677.50     1515.91    350.40 o 
 -17  13   9      913.34      243.08    349.80 o 
 -15  13   9       18.12      201.58    204.27 o 
 -13  13   9      241.57      629.97    230.47 o 
 -11  13   9      815.76     1056.88    259.52 o 
  -9  13   9    14332.44    12573.25    467.41 o 
  -7  13   9    21149.15    19763.96    967.73 o 
  -5  13   9      115.32      122.88    133.80 o 
  -3  13   9      898.69     1079.37    183.18 o 
  -1  13   9     1967.66     1985.98    292.02 o 
   1  13   9       38.68      161.23    155.08 o 
   3  13   9     8929.21     8427.47    474.84 o 
   5  13   9     4729.00     4897.96    403.13 o 
   7  13   9      636.48      740.10    228.90 o 
   9  13   9      135.09      335.67    241.22 o 
 -18  14   9       32.79      293.53    253.17 o 
 -16  14   9      898.66     1084.74    299.13 o 
 -14  14   9     3953.56     4766.50    498.84 o 
 -12  14   9     1723.94     1747.04    301.85 o 
 -10  14   9      412.25      375.60    266.42 o 
  -8  14   9      841.92     1060.12    179.10 o 
  -6  14   9      753.32     1006.57    183.83 o 
  -4  14   9      881.58     1110.44    177.87 o 
  -2  14   9     5126.48     5638.18    350.11 o 
   0  14   9     5372.53     4919.42    346.82 o 
   2  14   9     1527.61     1362.66    557.31 o 
   4  14   9       43.28       95.37    162.45 o 
   6  14   9      195.14      654.07    201.61 o 
   8  14   9      629.57      811.81    223.23 o 
  10  14   9      896.70     1018.12    245.19 o 
 -17  15   9       42.09        1.82    213.68 o 
 -15  15   9      875.42      714.06    438.74 o 
 -13  15   9        5.86      314.58    213.69 o 
 -11  15   9       71.31      168.43    183.89 o 
  -9  15   9      145.35      321.19    149.74 o 
  -7  15   9      113.21      203.18    137.13 o 
  -5  15   9     2276.08     2463.15    245.87 o 
  -3  15   9      570.30      662.21    169.14 o 
  -1  15   9     2018.98     1598.82    221.76 o 
   1  15   9      982.13      679.93    192.88 o 
   3  15   9      232.51      382.62    234.32 o 
   5  15   9        2.81       94.79    206.84 o 
   7  15   9       60.21      311.79    189.09 o 
   9  15   9       66.16      380.66    324.49 o 
 -18  16   9       21.41      207.41    236.22 o 
 -16  16   9      422.82      865.62    296.44 o 
 -14  16   9      818.36      665.73    278.66 o 
 -12  16   9      765.64      760.50    260.87 o 
 -10  16   9     2273.45     2176.27    250.96 o 
  -8  16   9      309.62      406.63    154.45 o 
  -6  16   9     3448.55     3408.64    279.57 o 
  -4  16   9        9.71      244.93    146.22 o 
  -2  16   9     1291.40     1310.42    216.28 o 
   0  16   9     5617.50     5091.17    361.91 o 
   2  16   9      311.14      423.23    216.07 o 
   4  16   9       92.42        0.00    168.21 o 
   6  16   9      358.81      363.36    205.15 o 
   8  16   9      189.12      537.91    208.69 o 
 -17  17   9     1513.92     1640.71    383.24 o 
 -15  17   9      226.05      652.18    256.29 o 
 -13  17   9     1186.32     1028.39    278.66 o 
 -11  17   9     2517.72     2843.23    486.17 o 
  -9  17   9      901.07     1176.16    201.61 o 
  -7  17   9     3064.19     2922.75    350.72 o 
  -5  17   9     3714.45     2895.19    404.81 o 
  -3  17   9      970.90      834.56    186.51 o 
  -1  17   9      928.81      805.30    199.65 o 
   1  17   9     4702.46     4080.37    640.32 o 
   3  17   9     1043.01     1167.02    283.60 o 
   5  17   9     2444.61     2488.88    317.15 o 
   7  17   9     1984.41     2557.49    555.29 o 
   9  17   9        5.05      338.49    208.69 o 
 -16  18   9        3.12        0.00    219.24 o 
 -14  18   9      854.30      754.35    251.12 o 
 -12  18   9     2889.60     2081.54    342.55 o 
 -10  18   9      992.89      945.80    262.06 o 
  -8  18   9       79.42        0.00    133.80 o 
  -6  18   9     1027.50      864.40    218.29 o 
  -4  18   9     1904.53     1626.94    232.50 o 
  -2  18   9     6906.76     6461.81    398.62 o 
   0  18   9     1418.57     1395.51    319.49 o 
   2  18   9      690.84      907.12    259.93 o 
   4  18   9      470.06      775.46    264.02 o 
   6  18   9      534.62      420.81    208.25 o 
   8  18   9     1113.40      808.79    242.58 o 
 -17  19   9       62.17        0.00    444.67 o 
 -15  19   9      249.54      775.20    267.92 o 
 -13  19   9       10.04      148.22    218.00 o 
 -11  19   9      881.83      847.93    355.73 o 
  -9  19   9       91.44        0.00    180.12 o 
  -7  19   9       22.02      158.89    145.95 o 
  -5  19   9      373.90      478.65    176.17 o 
  -3  19   9     1086.26     1104.71    212.39 o 
  -1  19   9       24.05       32.48    171.22 o 
   1  19   9      205.42      370.18    230.47 o 
   3  19   9      229.82      308.30    232.98 o 
   5  19   9      201.19        0.00    207.61 o 
   7  19   9       17.48      530.56    225.67 o 
 -16  20   9      333.24      544.24    290.52 o 
 -14  20   9      606.39      939.34    284.83 o 
 -12  20   9      746.80     1084.00    280.79 o 
 -10  20   9      540.93      578.19    334.72 o 
  -8  20   9      108.88        3.68    197.57 o 
  -6  20   9      568.09      467.56    182.48 o 
  -4  20   9     3900.17     3649.13    324.00 o 
  -2  20   9      892.81     1078.83    237.62 o 
   0  20   9      621.45      767.94    244.70 o 
   2  20   9      514.01      601.93    247.24 o 
   4  20   9      931.29      617.20    247.79 o 
   6  20   9      239.80     1044.43    332.02 o 
   8  20   9      578.01      951.27    318.29 o 
 -15  21   9     1195.97     1172.99    322.73 o 
 -13  21   9       29.81       32.78    249.01 o 
 -11  21   9     1229.67     1196.86    278.55 o 
  -9  21   9     2420.80     2252.93    335.07 o 
  -7  21   9     4466.86     3758.42    331.81 o 
  -5  21   9     5843.83     5681.86    430.89 o 
  -3  21   9      347.94      581.73    189.09 o 
  -1  21   9     3869.96     4572.63    381.84 o 
   1  21   9     4927.15     4909.63    490.45 o 
   3  21   9      541.21      743.11    515.81 o 
   5  21   9      554.05      800.67    271.63 o 
   7  21   9      335.32      545.46    276.70 o 
 -14  22   9       25.37      367.59    259.52 o 
 -12  22   9        7.35      332.46    224.53 o 
 -10  22   9      831.67     1195.08    232.57 o 
  -8  22   9      257.00      234.98    179.69 o 
  -6  22   9     1797.05     2253.34    282.37 o 
  -4  22   9      277.60      341.05    181.76 o 
  -2  22   9       39.91       18.18    163.50 o 
   0  22   9     1069.02      750.10    258.31 o 
   2  22   9      219.31      584.79    264.02 o 
   4  22   9       80.04      248.39    238.85 o 
   6  22   9      579.83      507.37    278.66 o 
 -13  23   9      388.59      450.60    254.81 o 
 -11  23   9     1087.86     1432.04    300.45 o 
  -9  23   9       59.75      178.72    257.33 o 
  -7  23   9      131.26      164.31    179.92 o 
  -5  23   9      457.71      489.77    192.76 o 
  -3  23   9       43.45       89.02    177.14 o 
  -1  23   9       80.68        0.00    179.54 o 
   1  23   9     1378.43     1215.83    305.96 o 
   3  23   9        0.34      530.29    474.31 o 
   5  23   9       44.85      172.42    332.02 o 
 -14  24   9      601.47      779.14    782.61 o 
 -12  24   9     1869.76     1409.79    301.83 o 
 -10  24   9      518.98      866.48    349.57 o 
  -8  24   9      230.87      280.77    179.69 o 
  -6  24   9        2.76       23.55    159.65 o 
  -4  24   9     3835.44     3454.74    344.72 o 
  -2  24   9     3712.28     3809.31    372.91 o 
   0  24   9     1106.66     1410.19    652.18 o 
   2  24   9      174.70      557.13    264.02 o 
   4  24   9        3.09       46.63    397.24 o 
 -13  25   9        2.99        0.00    230.47 o 
 -11  25   9      426.79      668.12    250.72 o 
  -9  25   9     1302.76     1701.74    266.66 o 
  -7  25   9     1916.30     1882.52    368.25 o 
  -5  25   9      262.08      113.72    186.28 o 
  -3  25   9      809.79      928.22    232.57 o 
  -1  25   9      203.17       12.29    230.47 o 
   1  25   9      112.01      521.74    256.29 o 
   3  25   9     2834.76     3237.17    664.03 o 
 -12  26   9       24.36       37.94    758.90 o 
 -10  26   9      125.16      146.20    280.41 o 
  -8  26   9       44.35      189.29    226.29 o 
  -6  26   9       84.43      401.77    202.59 o 
  -4  26   9      500.21      491.94    216.76 o 
  -2  26   9       16.88       89.94    216.44 o 
   0  26   9      176.92      282.29    379.45 o 
   2  26   9     1382.14     1556.54    359.37 o 
 -11  27   9       11.46      478.00    253.17 o 
  -9  27   9      354.51      584.75    247.87 o 
  -7  27   9     1373.91     1490.57    273.31 o 
  -5  27   9       27.51        0.00    180.27 o 
  -3  27   9       44.91      321.92    225.92 o 
  -1  27   9      141.37      217.39    403.16 o 
   1  27   9       65.39       65.22    251.54 o 
 -10  28   9      189.39      429.84    282.98 o 
  -8  28   9      176.19       96.22    272.73 o 
  -6  28   9        8.20      109.12    220.23 o 
  -4  28   9      403.19      451.42    239.42 o 
  -2  28   9      727.00      788.87    301.50 o 
   0  28   9      969.89      713.64    296.86 o 
  -7  29   9     1073.65     1274.04    282.59 o 
  -5  29   9      508.41      554.06    223.14 o 
  -3  29   9      159.81      254.94    251.12 o 
  -1  29   9        6.15      216.88    332.02 o 
 -20   0  10        9.35        0.00    403.16 o 
 -18   0  10     1422.33     1707.52    521.74 o 
 -16   0  10     2494.76     2276.69    521.74 o 
 -14   0  10     6534.66     6106.75    652.18 o 
 -12   0  10     2635.26     1683.80    367.59 o 
 -10   0  10        2.49       71.15    189.72 o 
  -8   0  10        3.45        0.00    104.56 o 
  -6   0  10      111.51      106.72    166.01 o 
  -4   0  10     8467.05     6526.95    360.25 o 
  -2   0  10    16515.81    16770.47    611.91 o 
   0   0  10      266.93      403.16    225.30 o 
   2   0  10     2990.86     3342.43    315.65 o 
   4   0  10       78.36      290.52    349.80 o 
   6   0  10     2479.52     2590.53    314.34 o 
   8   0  10     6257.42     6152.82    493.85 o 
  10   0  10      698.30      699.61    403.16 o 
 -19   1  10      601.01       99.76    314.34 o 
 -17   1  10      155.79      268.28    267.92 o 
 -15   1  10      759.41      373.83    237.97 o 
 -13   1  10       19.98       78.56    199.15 o 
 -11   1  10     4055.36     5518.97    397.24 o 
  -9   1  10     5377.51     5915.58    212.93 o 
  -7   1  10     2249.52     2106.42    146.50 o 
  -5   1  10    29077.93    27190.81    705.73 o 
  -3   1  10     1712.59     1241.67    134.62 o 
  -1   1  10      932.02      889.74    114.92 o 
   1   1  10     9117.71     8427.21    300.88 o 
   3   1  10     4992.03     4237.34    263.05 o 
   5   1  10      904.66     1142.89    163.31 o 
   7   1  10      117.96      306.64    139.63 o 
   9   1  10      432.29      374.60    261.58 o 
  11   1  10      343.88      746.01    289.18 o 
 -20   2  10        7.32      286.56    539.53 o 
 -18   2  10     1060.06     1429.06    364.08 o 
 -16   2  10      497.62      644.08    326.09 o 
 -14   2  10      633.80      847.93    255.63 o 
 -12   2  10      795.37     1058.72    234.32 o 
 -10   2  10      281.40      240.64    141.80 o 
  -8   2  10       39.53        0.00     70.77 o 
  -6   2  10     2212.42     2069.37    150.58 o 
  -4   2  10     2225.48     2466.50    209.41 o 
  -2   2  10     2944.84     2754.30    240.57 o 
   0   2  10        4.26        0.00    113.59 o 
   2   2  10      422.20      544.17    143.77 o 
   4   2  10        5.72       63.49    109.08 o 
   6   2  10      119.44      245.78    156.51 o 
   8   2  10      906.18     1305.94    231.29 o 
  10   2  10      138.87      280.46    199.65 o 
 -19   3  10      780.47      862.06    334.13 o 
 -17   3  10      772.48      584.52    283.60 o 
 -15   3  10      366.24      163.76    290.52 o 
 -13   3  10     1205.48     1205.03    264.02 o 
 -11   3  10     1467.78     1409.07    230.47 o 
  -9   3  10     3604.20     3651.72    179.13 o 
  -7   3  10     4476.86     4701.22    207.58 o 
  -5   3  10     2970.10     2578.29    364.55 o 
  -3   3  10      186.44      178.82    109.28 o 
  -1   3  10     6871.15     6788.82    387.04 o 
   1   3  10     1365.83     1384.98    152.43 o 
   3   3  10     2875.26     3101.49    221.44 o 
   5   3  10     2796.11     2698.25    306.18 o 
   7   3  10     2317.97     2355.82    275.26 o 
   9   3  10     1018.48     1204.34    409.64 o 
  11   3  10     1453.02     1302.95    251.95 o 
 -20   4  10       72.37       14.99    200.93 o 
 -18   4  10       39.36      145.83    280.04 o 
 -16   4  10       70.95        0.00    243.08 o 
 -14   4  10     2251.52     2011.14    305.96 o 
 -12   4  10     7969.18     7508.69    457.51 o 
 -10   4  10     4033.04     3994.29    318.20 o 
  -8   4  10        3.95       98.84     74.43 o 
  -6   4  10    19437.29    18301.42    440.60 o 
  -4   4  10    11969.99    10943.57    394.14 o 
  -2   4  10     9480.20     7672.44    330.39 o 
   0   4  10     5224.45     4240.29    270.33 o 
   2   4  10     1549.82     1891.38    314.41 o 
   4   4  10     3697.52     3825.08    306.88 o 
   6   4  10     2097.14     2463.31    463.22 o 
   8   4  10     1953.71     1911.57    266.82 o 
  10   4  10       63.98      300.31    203.69 o 
 -19   5  10      563.03      470.29    204.89 o 
 -17   5  10       42.64      188.92    245.76 o 
 -15   5  10        0.82        4.23    155.14 o 
 -13   5  10       68.72       75.48    131.99 o 
 -11   5  10     1569.59     1927.34    220.87 o 
  -9   5  10     3366.34     3900.47    177.74 o 
  -7   5  10      679.25      761.85    111.99 o 
  -5   5  10       48.99      143.25     87.29 o 
  -3   5  10       34.61       69.58    111.39 o 
  -1   5  10      576.26      534.29    137.66 o 
   1   5  10     2586.82     2384.89    301.85 o 
   3   5  10     1249.94     1404.88    252.88 o 
   5   5  10      800.69      946.88    196.98 o 
   7   5  10       49.99      287.61    171.76 o 
   9   5  10     1080.78     1021.69    225.27 o 
  11   5  10       72.09      361.23    209.18 o 
 -20   6  10       55.03      392.81    223.57 o 
 -18   6  10       50.88      214.94    199.32 o 
 -16   6  10       68.85        0.00    160.16 o 
 -14   6  10     1299.51     1538.19    243.37 o 
 -12   6  10        2.71      138.57    147.57 o 
 -10   6  10       66.99        0.00    110.88 o 
  -8   6  10       43.10       23.37     76.32 o 
  -6   6  10       22.12      215.50    121.71 o 
  -4   6  10      649.41      554.55    140.13 o 
  -2   6  10      837.99      800.98    149.87 o 
   0   6  10     4932.87     4901.30    284.85 o 
   2   6  10       27.63       44.75    168.33 o 
   4   6  10     1310.90     1403.51    216.28 o 
   6   6  10     4996.51     4657.89    365.81 o 
   8   6  10       98.65      175.47    179.10 o 
  10   6  10       61.97      611.51    214.07 o 
 -19   7  10     1266.04     1193.57    262.23 o 
 -17   7  10      358.60      138.64    178.65 o 
 -15   7  10       18.35        0.00    145.77 o 
 -13   7  10      160.76       93.36    155.22 o 
 -11   7  10      188.70      121.95    137.69 o 
  -9   7  10     5118.15     5184.34    257.56 o 
  -7   7  10     9787.66     9881.84    747.26 o 
  -5   7  10     1766.35     1968.38    220.71 o 
  -3   7  10      113.37      196.46    149.72 o 
  -1   7  10     2865.57     3312.01    257.69 o 
   1   7  10    14038.62    10683.18    417.00 o 
   3   7  10     8976.19     8149.52    420.17 o 
   5   7  10       92.91       33.09    147.57 o 
   7   7  10       80.81      142.76    168.21 o 
   9   7  10      663.73      626.64    211.10 o 
 -20   8  10       61.40       91.81    228.27 o 
 -18   8  10       74.55      165.87    183.38 o 
 -16   8  10      234.71      135.37    158.09 o 
 -14   8  10      681.88      579.14    195.95 o 
 -12   8  10     2836.34     4444.86    329.49 o 
 -10   8  10      586.65      583.50    200.71 o 
  -8   8  10     2326.90     2256.09    229.92 o 
  -6   8  10     6211.77     5889.26    319.94 o 
  -4   8  10      846.57      852.64    242.89 o 
  -2   8  10     2551.28     2302.48    396.39 o 
   0   8  10     8456.56     8546.09    393.86 o 
   2   8  10       38.52      202.29    146.27 o 
   4   8  10      444.45      346.25    170.82 o 
   6   8  10      626.05      714.25    201.48 o 
   8   8  10     1385.17     1459.22    365.96 o 
  10   8  10     1489.57     1351.25    266.82 o 
 -19   9  10      285.44       42.56    239.21 o 
 -17   9  10        4.79      297.54    177.54 o 
 -15   9  10       16.15        0.00    161.96 o 
 -13   9  10     2636.79     2456.12    284.20 o 
 -11   9  10      175.87      157.84    188.52 o 
  -9   9  10     1171.79     1200.01    173.77 o 
  -7   9  10      304.51      467.00    137.13 o 
  -5   9  10      849.90      630.08    156.51 o 
  -3   9  10     5064.54     6001.81    612.50 o 
  -1   9  10     2206.85     2761.82    251.16 o 
   1   9  10      771.75      802.40    181.95 o 
   3   9  10      730.99      736.37    190.17 o 
   5   9  10     2104.08     1721.90    285.68 o 
   7   9  10     1504.64     1247.16    242.94 o 
   9   9  10      202.55       16.23    302.37 o 
 -18  10  10      225.27      218.15    216.89 o 
 -16  10  10      961.37      891.56    254.44 o 
 -14  10  10       49.93      214.63    207.61 o 
 -12  10  10      230.51      190.26    183.89 o 
 -10  10  10     5723.28     6461.33    496.31 o 
  -8  10  10     1339.90     1768.93    321.91 o 
  -6  10  10      822.52     1327.11    189.87 o 
  -4  10  10     1902.32     2090.76    228.66 o 
  -2  10  10     2363.31     2182.74    419.02 o 
   0  10  10      500.54      608.30    207.61 o 
   2  10  10      799.99      640.32    320.16 o 
   4  10  10       30.59       83.94    158.40 o 
   6  10  10        4.82      277.52    217.52 o 
   8  10  10       78.91      412.16    242.72 o 
  10  10  10      373.63     1078.93    289.39 o 
 -19  11  10      277.83      451.30    349.80 o 
 -17  11  10      459.27      561.27    241.23 o 
 -15  11  10       58.28      265.06    212.70 o 
 -13  11  10       59.76      184.16    284.59 o 
 -11  11  10     2789.89     3291.81    384.60 o 
  -9  11  10     4024.49     4390.98    300.06 o 
  -7  11  10     2814.73     2558.94    237.13 o 
  -5  11  10     2304.10     2858.12    257.81 o 
  -3  11  10       81.96      186.86    139.56 o 
  -1  11  10      786.00      901.19    195.16 o 
   1  11  10      132.82      260.78    179.00 o 
   3  11  10     3398.45     4292.34    994.95 o 
   5  11  10     3911.98     3987.44    570.92 o 
   7  11  10      243.84      868.75    255.04 o 
   9  11  10       50.89      287.49    229.87 o 
 -18  12  10      421.26      478.26    267.29 o 
 -16  12  10     1995.60     2027.79    355.89 o 
 -14  12  10     3021.95     3274.85    427.62 o 
 -12  12  10      847.43      834.51    255.63 o 
 -10  12  10      451.81      663.82    164.94 o 
  -8  12  10        4.66        0.00    116.25 o 
  -6  12  10       84.05      141.56    126.82 o 
  -4  12  10      228.80      491.02    205.17 o 
  -2  12  10      303.80      102.83    216.13 o 
   0  12  10       19.55      124.29    161.73 o 
   2  12  10     1201.97     1219.09    323.16 o 
   4  12  10       26.04      255.65    210.85 o 
   6  12  10     1953.71     2041.54    757.89 o 
   8  12  10     2221.47     2334.16    336.37 o 
 -19  13  10      553.56      255.74    278.55 o 
 -17  13  10      138.01      182.09    244.70 o 
 -15  13  10       46.16      321.18    236.29 o 
 -13  13  10     1270.33     1400.12    301.85 o 
 -11  13  10      190.57        0.00    180.12 o 
  -9  13  10      254.49      308.30    173.21 o 
  -7  13  10      430.13      443.76    153.21 o 
  -5  13  10      980.11     1048.06    182.28 o 
  -3  13  10     1062.13      966.94    194.90 o 
  -1  13  10      343.51      619.35    186.88 o 
   1  13  10     1279.88     1488.03    254.10 o 
   3  13  10     1171.67     1417.62    348.75 o 
   5  13  10      218.97      258.62    192.81 o 
   7  13  10      170.04      546.08    232.77 o 
   9  13  10      131.44      487.89    223.43 o 
 -18  14  10        9.27        6.92    241.23 o 
 -16  14  10      314.53      419.04    258.31 o 
 -14  14  10      970.23      983.52    367.59 o 
 -12  14  10       37.36       80.43    201.58 o 
 -10  14  10      225.06      253.60    145.60 o 
  -8  14  10       43.92        0.00    128.04 o 
  -6  14  10     1213.27     1323.57    202.88 o 
  -4  14  10      772.04     1137.86    202.14 o 
  -2  14  10     2415.20     2411.66    262.49 o 
   0  14  10     1206.37     1195.20    219.36 o 
   2  14  10      183.65      298.94    238.85 o 
   4  14  10      691.43      211.40    198.14 o 
   6  14  10      334.72      442.52    336.28 o 
   8  14  10     1175.08     1247.60    586.33 o 
 -17  15  10     1013.19     1174.35    373.52 o 
 -15  15  10       55.64       41.96    302.37 o 
 -13  15  10     2196.01     1823.08    438.74 o 
 -11  15  10     4186.41     4383.38    463.94 o 
  -9  15  10      828.51     1003.81    243.08 o 
  -7  15  10       27.99       49.69    133.73 o 
  -5  15  10      867.68      797.66    188.82 o 
  -3  15  10     1279.21     1708.46    232.63 o 
  -1  15  10      212.86        4.56    152.47 o 
   1  15  10     2367.75     2664.37    305.13 o 
   3  15  10      741.36      794.82    279.21 o 
   5  15  10     1314.64     1654.34    275.74 o 
   7  15  10      196.08      464.14    219.24 o 
   9  15  10        4.97     1119.10    395.82 o 
 -18  16  10      116.84      450.60    343.88 o 
 -16  16  10     1012.63     1074.77    300.45 o 
 -14  16  10     1161.17     1203.66    295.45 o 
 -12  16  10      493.33      706.64    246.39 o 
 -10  16  10     3343.74     4023.40    327.42 o 
  -8  16  10       32.44      177.83    144.30 o 
  -6  16  10     3988.76     3919.49    310.49 o 
  -4  16  10     3654.99     2851.72    282.92 o 
  -2  16  10     1438.56     1459.43    259.71 o 
   0  16  10      528.32      923.80    210.24 o 
   2  16  10        0.67      200.26    225.92 o 
   4  16  10      329.98      353.59    253.17 o 
   6  16  10      690.54      952.42    249.17 o 
   8  16  10      781.01     1217.08    274.95 o 
 -17  17  10      149.18      204.41    263.22 o 
 -15  17  10       78.74        0.00    332.02 o 
 -13  17  10     1384.80     1504.43    334.13 o 
 -11  17  10      340.45      395.62    227.73 o 
  -9  17  10     6598.38     6045.86    461.51 o 
  -7  17  10      281.08      546.17    178.99 o 
  -5  17  10     2642.60     2293.38    275.04 o 
  -3  17  10       72.48      199.94    157.93 o 
  -1  17  10      129.90      252.24    169.10 o 
   1  17  10      160.57      423.07    234.32 o 
   3  17  10      258.46       64.07    233.61 o 
   5  17  10     1749.82     1722.35    350.96 o 
   7  17  10      217.49      780.98    256.23 o 
 -16  18  10      361.23      450.60    355.73 o 
 -14  18  10      355.76      344.75    225.92 o 
 -12  18  10       43.75      189.24    204.27 o 
 -10  18  10      790.63     1163.98    210.24 o 
  -8  18  10      613.12      684.90    186.19 o 
  -6  18  10      210.94      437.79    204.25 o 
  -4  18  10      251.96       83.40    151.01 o 
  -2  18  10     2269.95     2503.88    289.10 o 
   0  18  10     5036.00     4335.72    372.69 o 
   2  18  10      209.38      322.91    234.32 o 
   4  18  10       80.50       26.79    243.08 o 
   6  18  10      654.28      699.33    243.09 o 
 -17  19  10      102.96       47.43    332.02 o 
 -15  19  10      181.80      601.91    355.73 o 
 -13  19  10        9.71      118.37    234.32 o 
 -11  19  10       11.26        0.00    189.72 o 
  -9  19  10     4257.23     4159.13    413.01 o 
  -7  19  10     4404.14     3878.64    330.39 o 
  -5  19  10        8.50      185.90    168.60 o 
  -3  19  10      505.56      697.73    190.50 o 
  -1  19  10     1297.36     1364.03    245.92 o 
   1  19  10     4701.36     4124.18    521.74 o 
   3  19  10     2019.40     2320.88    374.80 o 
   5  19  10      473.36      627.38    498.03 o 
   7  19  10       14.54      555.89    230.42 o 
 -16  20  10        4.83      110.11    302.37 o 
 -14  20  10      197.00      428.49    260.87 o 
 -12  20  10      182.63        0.00    207.61 o 
 -10  20  10      210.07      494.76    234.00 o 
  -8  20  10      762.64     1207.14    215.39 o 
  -6  20  10     2474.49     2680.90    300.37 o 
  -4  20  10      529.86      672.15    189.87 o 
  -2  20  10      710.54      874.90    225.09 o 
   0  20  10      408.66      601.07    241.43 o 
   2  20  10       10.13      142.29    226.39 o 
   4  20  10     1234.91     1247.94    575.10 o 
   6  20  10      533.81      703.04    598.82 o 
 -15  21  10       86.88      466.10    272.41 o 
 -13  21  10      851.92      915.85    301.50 o 
 -11  21  10      286.23      291.20    213.68 o 
  -9  21  10     2337.55     2210.30    338.88 o 
  -7  21  10      622.04      683.59    300.04 o 
  -5  21  10      331.45      181.57    211.54 o 
  -3  21  10       16.77        0.00    143.44 o 
  -1  21  10      273.29      407.51    196.67 o 
   1  21  10      409.30       71.15    226.39 o 
   3  21  10      628.12      786.80    283.60 o 
   5  21  10        0.36      174.75    238.85 o 
 -14  22  10      424.39      693.68    285.08 o 
 -12  22  10     2306.78     2003.63    364.66 o 
 -10  22  10      811.75      824.30    261.37 o 
  -8  22  10      259.86        0.00    173.37 o 
  -6  22  10     1842.66     1892.23    258.86 o 
  -4  22  10     3622.47     3140.01    334.45 o 
  -2  22  10      796.75      327.21    199.77 o 
   0  22  10      181.77      417.48    236.29 o 
   2  22  10        0.88      131.06    237.97 o 
   4  22  10      139.25      537.72    450.60 o 
 -13  23  10      519.83      762.30    557.31 o 
 -11  23  10     1438.41     1164.33    305.27 o 
  -9  23  10      842.06     1130.57    415.02 o 
  -7  23  10     1751.62     1223.28    241.03 o 
  -5  23  10      809.54     1012.94    224.89 o 
  -3  23  10      274.64      541.21    206.44 o 
  -1  23  10     3281.36     3954.34    465.29 o 
   1  23  10      641.92      697.48    280.79 o 
   3  23  10      569.18     1140.41    318.62 o 
   5  23  10      309.81      913.05    450.60 o 
 -12  24  10      444.86      970.33    293.34 o 
 -10  24  10       84.24      441.10    405.82 o 
  -8  24  10      333.77      648.58    207.35 o 
  -6  24  10       52.60       29.30    210.93 o 
  -4  24  10      101.17      111.22    190.99 o 
  -2  24  10      114.77      204.40    271.77 o 
   0  24  10       15.11      179.56    230.76 o 
   2  24  10        6.18        0.00    236.22 o 
   4  24  10      127.83      343.88    426.88 o 
 -13  25  10       10.19      280.07    355.73 o 
 -11  25  10      461.31      256.45    247.24 o 
  -9  25  10      749.54      711.83    272.41 o 
  -7  25  10      176.93      274.69    318.16 o 
  -5  25  10      112.09       21.54    252.05 o 
  -3  25  10      240.47      443.61    214.40 o 
  -1  25  10       73.74      613.12    284.71 o 
   1  25  10      622.17      848.83    322.08 o 
   3  25  10      115.28      741.03    462.45 o 
 -12  26  10      145.82       29.64    234.77 o 
 -10  26  10        0.78      177.74    410.82 o 
  -8  26  10        1.17      116.97    247.24 o 
  -6  26  10       19.75        0.00    182.23 o 
  -4  26  10     2891.59     2761.39    340.27 o 
  -2  26  10     1667.43     2180.35    391.31 o 
   0  26  10      509.15      824.20    280.04 o 
   2  26  10        1.41      274.55    361.66 o 
  -9  27  10      786.01      792.41    314.34 o 
  -7  27  10      302.76       98.22    259.14 o 
  -5  27  10      177.85      238.48    217.50 o 
  -3  27  10       71.40        0.00    232.50 o 
  -1  27  10       31.36      144.95    539.53 o 
  -8  28  10       10.02      555.94    289.18 o 
  -6  28  10        2.88       17.50    280.82 o 
  -4  28  10       88.92      485.50    218.86 o 
  -2  28  10        2.26      291.70    271.63 o 
  -5  29  10       87.23      597.97    293.11 o 
 -19   1  11      548.63      431.87    318.29 o 
 -17   1  11       77.14        0.00    272.73 o 
 -15   1  11       86.46      102.16    216.07 o 
 -13   1  11      375.06      539.41    204.27 o 
 -11   1  11     5837.11     5804.37    389.28 o 
  -9   1  11     2870.34     3310.69    196.82 o 
  -7   1  11     2825.25     2931.12    166.03 o 
  -5   1  11      199.45      110.98     97.15 o 
  -3   1  11       44.61       53.93     90.61 o 
  -1   1  11     2857.22     2500.76    332.02 o 
   1   1  11    12953.19    12120.91    578.54 o 
   3   1  11     2893.78     2606.67    237.90 o 
   5   1  11      489.65      477.16    169.82 o 
   7   1  11        0.61      111.11    185.50 o 
   9   1  11       65.68      270.19    232.98 o 
 -20   2  11      171.56      201.58    301.85 o 
 -18   2  11     2546.47     2531.04    415.02 o 
 -16   2  11      877.47      786.15    280.79 o 
 -14   2  11      705.44      440.22    373.52 o 
 -12   2  11     4645.88     4744.95    377.03 o 
 -10   2  11      698.82      922.54    195.84 o 
  -8   2  11     3914.78     4420.53    194.46 o 
  -6   2  11    22455.30    20944.11    501.92 o 
  -4   2  11     2639.48     2993.49    213.77 o 
  -2   2  11     2823.03     2561.50    227.63 o 
   0   2  11     3526.68     3605.11    360.54 o 
   2   2  11        9.36       89.39    126.91 o 
   4   2  11     4715.06     5007.23    569.39 o 
   6   2  11     1760.09     1191.66    431.80 o 
   8   2  11      772.33     1078.83    224.54 o 
  10   2  11        5.12      228.26    267.92 o 
 -19   3  11     1025.72     1652.68    498.03 o 
 -17   3  11      889.77     1075.47    318.29 o 
 -15   3  11        2.35        0.00    209.11 o 
 -13   3  11     2161.86     2633.10    432.81 o 
 -11   3  11     2668.28     2979.13    301.50 o 
  -9   3  11      274.99      438.09    107.40 o 
  -7   3  11     3529.69     4092.96    215.65 o 
  -5   3  11     6059.98     5313.39    303.15 o 
  -3   3  11     3502.65     2978.89    202.68 o 
  -1   3  11     8432.38     7581.73    432.12 o 
   1   3  11     1418.82     1125.77    246.39 o 
   3   3  11       14.45       63.27    180.73 o 
   5   3  11       22.91      188.00    158.40 o 
   7   3  11       83.06      268.33    176.03 o 
   9   3  11      177.94      133.44    191.45 o 
 -20   4  11       42.58      273.81    217.03 o 
 -18   4  11      115.94      148.33    202.61 o 
 -16   4  11      644.48      808.70    293.11 o 
 -14   4  11      239.16      219.02    212.70 o 
 -12   4  11       40.03       77.16    145.54 o 
 -10   4  11      300.30      108.32    120.82 o 
  -8   4  11       14.28        0.00     84.40 o 
  -6   4  11      308.79      352.79    132.36 o 
  -4   4  11       59.38       42.14    117.78 o 
  -2   4  11     3954.82     4199.42    341.40 o 
   0   4  11      235.76      145.60    180.12 o 
   2   4  11     2796.19     2786.28    266.82 o 
   4   4  11      351.32      374.37    180.07 o 
   6   4  11     1712.63     1374.13    227.92 o 
   8   4  11      399.56      714.12    235.40 o 
  10   4  11       29.54      516.39    221.76 o 
 -19   5  11      594.39      353.38    232.78 o 
 -17   5  11        6.78       61.99    172.65 o 
 -15   5  11      546.24      793.67    203.86 o 
 -13   5  11      746.56      523.48    172.82 o 
 -11   5  11     1299.35     1207.87    193.42 o 
  -9   5  11     6790.49     6859.70    270.28 o 
  -7   5  11     4151.99     3870.60    321.67 o 
  -5   5  11      180.88      290.48    129.72 o 
  -3   5  11     3445.57     3991.40    280.44 o 
  -1   5  11     4748.99     4364.14    289.28 o 
   1   5  11     1436.40     1287.09    264.02 o 
   3   5  11     4420.45     3818.75    321.32 o 
   5   5  11      334.59      468.71    188.82 o 
   7   5  11      600.68      774.40    206.65 o 
   9   5  11      426.28      440.33    208.22 o 
 -20   6  11       18.07        0.00    186.09 o 
 -18   6  11       88.72      228.03    199.32 o 
 -16   6  11     2440.79     2696.39    319.72 o 
 -14   6  11     7018.76     7269.63    603.89 o 
 -12   6  11      576.13      668.60    174.61 o 
 -10   6  11     1755.26     1809.66    280.79 o 
  -8   6  11      412.50      342.09    129.09 o 
  -6   6  11     3463.37     3508.24    324.11 o 
  -4   6  11     6434.67     5671.88    417.35 o 
  -2   6  11     5755.59     6364.16    336.50 o 
   0   6  11      591.04      458.92    195.84 o 
   2   6  11     2008.42     2352.95    257.74 o 
   4   6  11      454.52      593.50    179.92 o 
   6   6  11     2050.70     2280.00    274.66 o 
   8   6  11     2132.47     2003.51    430.31 o 
 -19   7  11       11.14      220.00    214.60 o 
 -17   7  11        0.34        0.00    222.85 o 
 -15   7  11       28.67      203.41    175.81 o 
 -13   7  11      578.90      444.52    289.31 o 
 -11   7  11       20.05      293.16    196.91 o 
  -9   7  11      322.92      258.41    129.06 o 
  -7   7  11        4.80        0.00    118.67 o 
  -5   7  11     4461.32     3636.38    339.50 o 
  -3   7  11     1081.56     1457.87    199.77 o 
  -1   7  11        4.71        0.00    119.36 o 
   1   7  11        5.42        0.00    156.68 o 
   3   7  11       71.54      245.30    161.33 o 
   5   7  11      317.45      475.20    181.46 o 
   7   7  11     1021.12     1212.33    322.08 o 
   9   7  11       19.79      247.01    365.66 o 
 -20   8  11       23.60        0.00    211.38 o 
 -18   8  11        5.06       30.70    200.58 o 
 -16   8  11      420.23      419.47    194.87 o 
 -14   8  11     1331.35     1155.19    287.00 o 
 -12   8  11      167.81      277.77    196.91 o 
 -10   8  11      129.40      524.48    272.73 o 
  -8   8  11       34.62        0.00    112.26 o 
  -6   8  11       32.57      262.64    141.66 o 
  -4   8  11     7979.46     7724.97    435.76 o 
  -2   8  11     3814.33     3962.99    296.20 o 
   0   8  11     1124.74     1452.85    212.39 o 
   2   8  11     1009.52      877.46    711.47 o 
   4   8  11       54.53      240.95    177.17 o 
   6   8  11       25.57       23.89    170.78 o 
   8   8  11       51.91      320.96    349.17 o 
 -19   9  11      430.88      224.36    247.65 o 
 -17   9  11       88.15      178.99    216.44 o 
 -15   9  11        7.88        0.00    195.84 o 
 -13   9  11     1505.64     1681.66    314.23 o 
 -11   9  11     4320.95     4483.87    444.15 o 
  -9   9  11     7482.63     7567.19    374.01 o 
  -7   9  11     3166.29     3108.56    260.27 o 
  -5   9  11      476.83      585.77    178.96 o 
  -3   9  11     1825.79     1590.36    284.59 o 
  -1   9  11     3220.15     2935.56    268.83 o 
   1   9  11      384.70      417.93    320.16 o 
   3   9  11     1359.24     1293.28    226.32 o 
   5   9  11      134.71      398.12    186.78 o 
   7   9  11        5.92       41.07    179.69 o 
   9   9  11      321.54      714.97    575.10 o 
 -18  10  11      370.49      844.83    301.84 o 
 -16  10  11     1025.92     1131.28    297.57 o 
 -14  10  11     1106.18     1451.94    305.96 o 
 -12  10  11      319.25      154.15    192.85 o 
 -10  10  11      188.58      249.01    187.40 o 
  -8  10  11     1044.39      889.46    201.26 o 
  -6  10  11     3135.89     3295.66    281.38 o 
  -4  10  11     2879.07     3095.64    296.32 o 
  -2  10  11      209.23      473.24    229.43 o 
   0  10  11       37.27      166.56    178.96 o 
   2  10  11        2.12      128.50    205.30 o 
   4  10  11       37.69      210.52    177.73 o 
   6  10  11      831.69      964.03    263.22 o 
   8  10  11      476.69      887.72    438.74 o 
 -19  11  11      471.36      812.26    302.37 o 
 -17  11  11     1006.08      796.74    275.95 o 
 -15  11  11      181.48      459.84    246.39 o 
 -13  11  11      288.86      411.51    367.59 o 
 -11  11  11      145.04      295.69    193.72 o 
  -9  11  11     1416.82     1905.62    373.52 o 
  -7  11  11      383.04      346.88    151.75 o 
  -5  11  11      785.46     1397.32    318.17 o 
  -3  11  11     1662.05     1251.14    223.34 o 
  -1  11  11      148.61      390.84    363.45 o 
   1  11  11     1902.53     2730.11   2340.00 o 
   3  11  11     1374.45     1173.92    403.16 o 
   5  11  11      443.40      752.97    251.54 o 
   7  11  11       13.02      256.84    222.08 o 
   9  11  11        8.64        0.00    505.60 o 
 -18  12  11      393.05      657.06    272.00 o 
 -16  12  11      310.44      253.92    314.23 o 
 -14  12  11      380.57      410.79    355.73 o 
 -12  12  11      990.10     1322.71    426.88 o 
 -10  12  11      894.88      907.97    263.22 o 
  -8  12  11     2956.18     3677.56    287.49 o 
  -6  12  11     7857.21     7259.50   1005.56 o 
  -4  12  11       75.56       16.00    158.33 o 
  -2  12  11     1139.74     1689.17    272.37 o 
   0  12  11       48.21      354.76    191.83 o 
   2  12  11     3395.21     5980.87   5116.63 o 
   4  12  11        6.53      174.44    303.84 o 
   6  12  11      527.51      895.13    289.17 o 
   8  12  11      201.82      533.36    255.06 o 
 -19  13  11      354.08      616.60    332.02 o 
 -17  13  11      176.98      390.18    444.67 o 
 -15  13  11      420.88      271.88    232.98 o 
 -13  13  11     1216.37     1498.44    309.89 o 
 -11  13  11     6400.17     5848.00    551.39 o 
  -9  13  11     2086.21     2191.58    355.73 o 
  -7  13  11      141.71      386.21    152.20 o 
  -5  13  11     1158.52     1299.03    214.01 o 
  -3  13  11     1341.49     1610.89    239.55 o 
  -1  13  11     1746.89     2522.07    435.15 o 
   1  13  11     3591.82     4268.22    938.95 o 
   3  13  11      242.68      585.93    521.74 o 
   5  13  11      238.44      509.85    234.63 o 
   7  13  11      115.23      440.95    244.48 o 
 -18  14  11      745.92      525.58    297.57 o 
 -16  14  11     1096.09      967.72    320.77 o 
 -14  14  11      124.98        0.00    296.44 o 
 -12  14  11      999.73     1287.34    295.45 o 
 -10  14  11       72.90        0.00    237.16 o 
  -8  14  11      268.71      293.32    152.98 o 
  -6  14  11      598.47      923.12    193.00 o 
  -4  14  11      133.95        0.00    137.66 o 
  -2  14  11     1514.90     1187.26    236.22 o 
   0  14  11     1561.88     2035.16    348.33 o 
   2  14  11     1483.00     1819.87   1025.70 o 
   4  14  11      751.75     1558.32    401.95 o 
   6  14  11      928.76      756.96    248.05 o 
   8  14  11      165.66      969.80    281.63 o 
 -17  15  11      117.03      430.94    287.76 o 
 -15  15  11       62.38        0.00    225.90 o 
 -13  15  11       38.35      201.58    232.98 o 
 -11  15  11       20.54        0.00    200.71 o 
  -9  15  11      569.93      393.07    213.44 o 
  -7  15  11     3148.15     3157.59    291.09 o 
  -5  15  11     2092.11     2311.69    264.66 o 
  -3  15  11        0.32       37.94    187.82 o 
  -1  15  11      355.35      563.42    195.89 o 
   1  15  11      475.13      788.18    220.94 o 
   3  15  11       19.88      216.25    292.65 o 
   5  15  11       26.16      159.30    214.46 o 
   7  15  11      161.78      525.67    234.85 o 
 -18  16  11      456.42      426.88    367.59 o 
 -16  16  11      570.36      661.73    300.45 o 
 -14  16  11      368.26      255.04    246.39 o 
 -12  16  11      238.21      652.18    259.93 o 
 -10  16  11      288.39      472.37    172.21 o 
  -8  16  11      845.16      854.18    182.22 o 
  -6  16  11      110.05       74.44    148.11 o 
  -4  16  11      595.61      538.70    188.00 o 
  -2  16  11     2749.43     3019.31    493.65 o 
   0  16  11      826.71      928.05    229.92 o 
   2  16  11     1111.25     1742.36    384.44 o 
   4  16  11     1910.33     2543.48   1049.41 o 
   6  16  11      552.35      855.95    261.67 o 
 -17  17  11      124.10        0.00    498.03 o 
 -15  17  11      523.71      772.99    289.18 o 
 -13  17  11     2065.08     1584.16    343.47 o 
 -11  17  11       55.29       53.00    204.27 o 
  -9  17  11      392.70      574.56    227.73 o 
  -7  17  11     1296.12     1797.01    250.78 o 
  -5  17  11     1622.95     1408.06    223.14 o 
  -3  17  11      240.63      576.34    190.08 o 
  -1  17  11     1548.17     1381.30    470.97 o 
   1  17  11     1845.61     1924.97    367.43 o 
   3  17  11     1037.33     1227.14    344.73 o 
   5  17  11     1841.55     1763.25    622.53 o 
   7  17  11      107.01      487.76    324.56 o 
 -16  18  11        7.26      353.36    249.87 o 
 -14  18  11      497.60      493.58    267.92 o 
 -12  18  11      927.28     1202.30    462.45 o 
 -10  18  11     2532.61     2266.43    279.07 o 
  -8  18  11      146.41      108.66    160.30 o 
  -6  18  11     2154.57     2772.44    296.20 o 
  -4  18  11     1199.69     1518.23    290.77 o 
  -2  18  11      316.51      399.22    199.77 o 
   0  18  11       20.34        0.00    175.63 o 
   2  18  11       14.15        0.00    225.03 o 
   4  18  11      214.90      328.51    282.97 o 
   6  18  11     1070.79     1513.20    370.72 o 
 -15  19  11      116.95      374.37    263.22 o 
 -13  19  11      686.73      828.35    290.24 o 
 -11  19  11        7.45      385.27    616.60 o 
  -9  19  11      177.98      336.27    284.59 o 
  -7  19  11       57.07      214.06    169.10 o 
  -5  19  11      367.59      368.10    181.95 o 
  -3  19  11      140.85       95.20    169.10 o 
  -1  19  11       28.07       70.27    177.25 o 
   1  19  11      202.02        0.00    229.55 o 
   3  19  11     1324.08     1241.59    338.89 o 
   5  19  11        9.59      618.76    320.77 o 
 -16  20  11      176.99        0.00    367.59 o 
 -14  20  11      128.42      408.52    373.52 o 
 -12  20  11       65.05      603.58    385.38 o 
 -10  20  11      551.62      512.36    202.80 o 
  -8  20  11      126.92      131.06    168.51 o 
  -6  20  11      637.37      738.45    337.41 o 
  -4  20  11     2094.04     1974.70    409.54 o 
  -2  20  11     2030.28     1920.49    278.01 o 
   0  20  11        1.36        0.00    212.70 o 
   2  20  11      174.61      600.79    276.31 o 
   4  20  11       21.34      623.26    295.75 o 
 -15  21  11       49.38      146.50    256.29 o 
 -13  21  11        8.41      207.51    251.54 o 
 -11  21  11     1297.67     1009.27    293.11 o 
  -9  21  11     1716.78     1062.12    343.88 o 
  -7  21  11     1828.98     1896.64    272.59 o 
  -5  21  11        9.46      170.08    165.34 o 
  -3  21  11      922.02     1137.90    329.69 o 
  -1  21  11     2795.14     2701.17    322.79 o 
   1  21  11      635.68     1045.06    312.34 o 
   3  21  11      987.32     1441.88    361.21 o 
   5  21  11      682.49      747.04    509.88 o 
 -14  22  11      105.18      426.88    604.75 o 
 -12  22  11      210.65      640.32    391.31 o 
 -10  22  11      246.44      486.49    195.68 o 
  -8  22  11      696.42      675.32    279.35 o 
  -6  22  11      170.67       57.36    210.07 o 
  -4  22  11       45.87      107.32    181.95 o 
  -2  22  11      440.83      580.15    216.72 o 
   0  22  11       55.15        2.37    456.52 o 
   2  22  11       18.20      307.22    273.28 o 
   4  22  11      257.91      774.71    312.34 o 
 -13  23  11      282.38      600.07    539.53 o 
 -11  23  11      271.34     1489.81    675.89 o 
  -9  23  11       15.72       32.44    222.08 o 
  -7  23  11       65.79        0.00    168.78 o 
  -5  23  11      241.39      416.53    200.29 o 
  -3  23  11      414.76      506.92    215.11 o 
  -1  23  11       45.55      323.22    397.24 o 
   1  23  11        8.71      217.19    290.52 o 
   3  23  11      108.12      339.92    296.30 o 
 -12  24  11      264.77      473.94    391.31 o 
 -10  24  11        0.07      263.69    315.16 o 
  -8  24  11      220.31      419.18    290.52 o 
  -6  24  11      920.61     1271.11    248.48 o 
  -4  24  11     2853.30     2300.35    316.44 o 
  -2  24  11      476.82      706.47    233.67 o 
   0  24  11      549.97      637.95    293.11 o 
   2  24  11        9.36      547.46    293.34 o 
 -11  25  11      687.76      887.60    498.03 o 
  -9  25  11     1027.02      927.50    305.96 o 
  -7  25  11        5.76      227.45    196.98 o 
  -5  25  11       70.91      326.53    204.73 o 
  -3  25  11        5.93      402.19    237.34 o 
  -1  25  11        7.31      331.63    256.29 o 
   1  25  11     1411.63     1503.90    533.60 o 
 -10  26  11       64.43      961.34    483.72 o 
  -8  26  11       71.50       71.15    249.01 o 
  -6  26  11       11.06      349.18    215.39 o 
  -4  26  11      241.78      182.00    209.02 o 
  -2  26  11       44.91      577.02    592.89 o 
   0  26  11       89.92      308.30    355.73 o 
  -9  27  11      183.03        0.00    251.12 o 
  -7  27  11       95.37      282.23    216.13 o 
  -5  27  11        4.69        0.00    186.51 o 
  -3  27  11        0.03      248.24    253.17 o 
  -6  28  11      769.11      767.41    326.68 o 
 -20   0  12     1990.38     1221.35    509.88 o 
 -18   0  12     1081.31      747.04    426.88 o 
 -16   0  12      265.15        0.00    320.16 o 
 -14   0  12     5120.55     5454.57    616.60 o 
 -12   0  12      792.41      711.47    284.59 o 
 -10   0  12      168.47      284.59    201.58 o 
  -8   0  12     1389.61     1318.59    204.27 o 
  -6   0  12      399.32      252.76    158.65 o 
  -4   0  12     1178.11     1166.91    219.24 o 
  -2   0  12       19.14       23.72    237.16 o 
   0   0  12      782.01      616.60    284.59 o 
   2   0  12      422.33       83.00    249.01 o 
   4   0  12     2404.50     1387.36    403.16 o 
   6   0  12     1331.06      913.05    367.59 o 
   8   0  12       87.29        0.00    332.02 o 
 -19   1  12      916.69      933.76    347.28 o 
 -17   1  12       62.47       63.88    259.52 o 
 -15   1  12     1247.61     1085.73    271.63 o 
 -13   1  12     1448.53     1683.57    284.71 o 
 -11   1  12       58.71        0.00    154.15 o 
  -9   1  12      542.21      567.81    116.79 o 
  -7   1  12     7733.25     7065.64    270.13 o 
  -5   1  12     1497.31     1657.65    177.29 o 
  -3   1  12     3656.03     3189.13    215.70 o 
  -1   1  12     2314.27     2604.85    312.34 o 
   1   1  12     1041.40     1196.43    290.52 o 
   3   1  12       58.90      306.99    153.21 o 
   5   1  12        2.76       47.66    290.52 o 
   7   1  12      146.07      382.46    290.52 o 
   9   1  12      542.73      595.81    289.18 o 
 -20   2  12        0.10      315.53    341.02 o 
 -18   2  12     1964.21     2359.75    394.08 o 
 -16   2  12       13.67        0.00    225.92 o 
 -14   2  12       35.27        0.00    225.30 o 
 -12   2  12      126.11      112.79    178.96 o 
 -10   2  12       71.62        0.00    160.08 o 
  -8   2  12      141.75      418.08     97.33 o 
  -6   2  12     5342.12     4742.14    346.34 o 
  -4   2  12     6172.42     6660.65    284.67 o 
  -2   2  12       85.34        0.00    231.23 o 
   0   2  12     3253.13     2894.06    339.50 o 
   2   2  12      484.28      309.77    153.21 o 
   4   2  12      280.07      401.05    175.62 o 
   6   2  12     1158.44     1508.34    305.96 o 
   8   2  12       94.37      333.96    250.72 o 
 -19   3  12       38.36        0.00    444.67 o 
 -17   3  12       18.40        0.00    242.72 o 
 -15   3  12      589.21      359.27    432.81 o 
 -13   3  12      656.43      663.60    230.47 o 
 -11   3  12     2605.23     3148.27    347.97 o 
  -9   3  12      880.40      749.34    111.93 o 
  -7   3  12      936.69      815.28    164.02 o 
  -5   3  12      794.99      740.07    163.40 o 
  -3   3  12     2334.54     2185.26    223.07 o 
  -1   3  12     1737.69     1475.85    361.66 o 
   1   3  12      370.79      298.82    187.40 o 
   3   3  12      840.60      863.30    179.68 o 
   5   3  12       18.12      377.69    177.25 o 
   7   3  12       64.73      452.60    271.63 o 
   9   3  12      189.54      454.91    276.31 o 
 -20   4  12      460.05      659.01    336.57 o 
 -18   4  12      567.08      439.04    212.34 o 
 -16   4  12     2486.87     2055.71    381.89 o 
 -14   4  12      528.33      374.23    179.31 o 
 -12   4  12      276.69      108.57    148.22 o 
 -10   4  12      213.64      325.40    180.12 o 
  -8   4  12     2443.06     2616.04    235.72 o 
  -6   4  12     9338.24     8406.01    366.39 o 
  -4   4  12      498.61      603.52    161.93 o 
  -2   4  12      893.11     1030.33    181.95 o 
   0   4  12       12.49        0.00    176.08 o 
   2   4  12     1764.62     1852.81    313.67 o 
   4   4  12     1002.79     1358.74    227.92 o 
   6   4  12      595.78      761.87    207.95 o 
   8   4  12      239.19      852.34    214.01 o 
 -19   5  12      125.00        0.00    200.84 o 
 -17   5  12      118.13        0.00    201.37 o 
 -15   5  12      657.02      630.55    217.51 o 
 -13   5  12     1833.28     1692.46    270.35 o 
 -11   5  12     3067.90     3070.81    354.50 o 
  -9   5  12      107.75       41.21    149.60 o 
  -7   5  12        2.72       36.72    126.91 o 
  -5   5  12     1633.81     1792.54    219.30 o 
  -3   5  12       76.35      255.94    130.20 o 
  -1   5  12      102.69        0.00    171.73 o 
   1   5  12      110.87      254.83    213.69 o 
   3   5  12      101.15      268.33    156.21 o 
   5   5  12        1.31      358.63    207.51 o 
   7   5  12      319.07      620.18    201.32 o 
 -20   6  12       23.11      168.97    217.03 o 
 -18   6  12      364.24      250.71    201.41 o 
 -16   6  12      678.99      425.00    195.64 o 
 -14   6  12      662.53      644.41    236.29 o 
 -12   6  12     3939.19     3509.09    652.18 o 
 -10   6  12        3.11      325.21    196.91 o 
  -8   6  12      193.85      100.76    148.90 o 
  -6   6  12      455.03      470.87    157.16 o 
  -4   6  12     3829.97     3647.57    287.37 o 
  -2   6  12     1010.26      837.29    205.11 o 
   0   6  12      106.82      133.67    182.19 o 
   2   6  12       52.53        0.00    182.19 o 
   4   6  12        0.67      180.79    159.69 o 
   6   6  12      266.27      677.66    330.21 o 
   8   6  12        5.50      412.23    220.87 o 
 -19   7  12       30.22      208.70    236.79 o 
 -17   7  12      215.88      408.79    246.39 o 
 -15   7  12       89.55      214.58    206.16 o 
 -13   7  12     2309.66     1855.97    318.62 o 
 -11   7  12     6656.55     6051.10   1120.56 o 
  -9   7  12     1164.56     1222.50    256.86 o 
  -7   7  12     4897.87     6097.37   1079.42 o 
  -5   7  12      405.45      653.56    170.06 o 
  -3   7  12      704.33      919.18    182.95 o 
  -1   7  12     2528.92     2111.37    238.31 o 
   1   7  12     7264.63     6782.58    523.99 o 
   3   7  12      575.06      826.85    200.29 o 
   5   7  12      920.27      990.90    244.74 o 
   7   7  12      103.25      387.95    202.17 o 
 -18   8  12      622.70      507.73    498.03 o 
 -16   8  12     1357.33     1322.75    575.10 o 
 -14   8  12      207.64      416.34    222.22 o 
 -12   8  12       37.27      379.02    230.47 o 
 -10   8  12     1859.38     1753.40    305.27 o 
  -8   8  12     4774.75     4945.00    478.00 o 
  -6   8  12     8878.11    11308.31   3727.46 o 
  -4   8  12      940.43     1287.58    200.50 o 
  -2   8  12       32.22        0.00    162.29 o 
   0   8  12      241.99      405.58    224.53 o 
   2   8  12        7.83      336.33    229.55 o 
   4   8  12       27.92      278.34    182.95 o 
   6   8  12     2380.95     2464.46    311.67 o 
   8   8  12      788.82      574.79    231.96 o 
 -19   9  12       96.82      278.38    367.59 o 
 -17   9  12       12.56      389.08    343.88 o 
 -15   9  12       94.22      343.44    225.92 o 
 -13   9  12      287.16      287.01    204.27 o 
 -11   9  12       74.43      391.98    222.08 o 
  -9   9  12      164.61       44.14    154.15 o 
  -7   9  12      531.96      362.85    188.94 o 
  -5   9  12      985.49     1280.64    754.62 o 
  -3   9  12      531.50      552.87    200.71 o 
  -1   9  12      251.75      102.88    144.58 o 
   1   9  12       55.25      152.60    192.30 o 
   3   9  12      456.92      211.53    243.08 o 
   5   9  12       73.22      213.44    184.59 o 
   7   9  12      187.25      476.55    224.71 o 
 -18  10  12      537.59      551.39    285.08 o 
 -16  10  12       38.06      190.51    249.87 o 
 -14  10  12      300.39      419.18    233.61 o 
 -12  10  12     1125.92     1313.05    296.86 o 
 -10  10  12     1734.18     2173.96    339.50 o 
  -8  10  12     9134.42     8663.52    400.27 o 
  -6  10  12       10.77       88.48    158.33 o 
  -4  10  12     1858.59     2455.90   1121.07 o 
  -2  10  12        7.30      138.98    178.96 o 
   0  10  12      528.10     1339.93    391.31 o 
   2  10  12      115.92      113.19    230.47 o 
   4  10  12       65.70      186.09    187.51 o 
   6  10  12       16.42       35.34    213.69 o 
   8  10  12        4.51      371.96    238.85 o 
 -19  11  12      437.75      701.09    586.96 o 
 -17  11  12      186.48      678.12    262.08 o 
 -15  11  12     1595.63     1441.65    332.57 o 
 -13  11  12     1870.09     1517.42    331.12 o 
 -11  11  12     3282.28     3498.36    830.04 o 
  -9  11  12     2239.79     2269.94    301.83 o 
  -7  11  12     1173.08     1075.46    206.65 o 
  -5  11  12      177.74       13.91    268.79 o 
  -3  11  12     5572.44     6752.54   3251.76 o 
  -1  11  12     1069.97     1819.84    298.72 o 
   1  11  12       23.03        0.00    284.59 o 
   3  11  12      808.02      450.60    343.88 o 
   5  11  12      265.49      959.20    272.41 o 
   7  11  12       13.16      464.09    272.41 o 
 -18  12  12      649.09      602.28    293.21 o 
 -16  12  12     1386.97     1358.16    327.60 o 
 -14  12  12      245.91      260.41    320.16 o 
 -12  12  12       47.68      283.19    210.74 o 
 -10  12  12      404.45      928.74    284.71 o 
  -8  12  12       12.72      191.18    153.38 o 
  -6  12  12     1546.31     1751.57    245.19 o 
  -4  12  12     6439.87     6688.05   1053.74 o 
  -2  12  12     1193.07     1512.67    269.77 o 
   0  12  12      249.65      434.64    229.55 o 
   2  12  12      537.99      616.60    332.02 o 
   4  12  12       80.34      166.01    355.73 o 
   6  12  12      507.03     1049.41    285.08 o 
 -17  13  12        9.23        0.00    253.50 o 
 -15  13  12       12.61      242.58    244.70 o 
 -13  13  12        0.58      113.33    217.52 o 
 -11  13  12        1.39      319.31    232.98 o 
  -9  13  12      240.57        0.00    296.44 o 
  -7  13  12      511.32      239.19    153.94 o 
  -5  13  12     1914.10     2202.64    485.63 o 
  -3  13  12     1520.51     2005.51    455.93 o 
  -1  13  12     1104.83     1945.32   1246.68 o 
   1  13  12     4254.63     6586.87  10274.75 o 
   3  13  12      385.88      189.72    320.16 o 
   5  13  12      878.22     1185.78    426.88 o 
   7  13  12      196.63      241.36    259.52 o 
 -18  14  12       45.37        0.00    253.50 o 
 -16  14  12      266.95      262.70    270.09 o 
 -14  14  12      253.18      710.58    280.79 o 
 -12  14  12       11.71      159.42    249.01 o 
 -10  14  12      634.25      899.27    281.77 o 
  -8  14  12     1790.00     2150.86    242.94 o 
  -6  14  12      788.91      664.94    192.64 o 
  -4  14  12      835.17      660.24    260.82 o 
  -2  14  12     1211.89     1878.53    521.03 o 
   0  14  12      759.16      899.29    258.07 o 
   2  14  12      285.60      663.53    353.57 o 
   4  14  12      121.64       55.79    325.99 o 
   6  14  12       27.79      232.33    265.58 o 
 -17  15  12       12.24      104.50    539.53 o 
 -15  15  12     1840.20     1367.63    347.89 o 
 -13  15  12     1474.87     2122.39    391.31 o 
 -11  15  12     1067.39     1613.04    339.50 o 
  -9  15  12      508.32      670.28    225.90 o 
  -7  15  12     2267.90     2396.25    268.08 o 
  -5  15  12      181.64      448.67    183.83 o 
  -3  15  12     2726.80     3476.15    349.64 o 
  -1  15  12     4406.53     5127.63    998.98 o 
   1  15  12      452.32     1160.57    376.97 o 
   3  15  12      266.23      978.64    406.43 o 
   5  15  12       50.37      591.06    384.87 o 
 -16  16  12        4.30      298.11    258.62 o 
 -14  16  12      477.88      618.15    288.45 o 
 -12  16  12     3792.52     3548.09    455.53 o 
 -10  16  12       30.82       35.57    320.16 o 
  -8  16  12     3438.10     2919.65    288.75 o 
  -6  16  12     1552.29     1160.38    218.52 o 
  -4  16  12      842.97      733.73    209.96 o 
  -2  16  12     2117.05     1740.27    265.45 o 
   0  16  12     1186.46     1438.92    288.30 o 
   2  16  12       13.86      224.45    296.44 o 
   4  16  12     2276.69     2831.58   2442.70 o 
   6  16  12      713.24     1529.65    425.06 o 
 -17  17  12        2.64        0.00    379.45 o 
 -15  17  12        5.93       11.12    264.79 o 
 -13  17  12      262.06      427.48    247.24 o 
 -11  17  12      766.78      783.30    289.18 o 
  -9  17  12      888.41     1161.55    284.59 o 
  -7  17  12      272.09       58.73    170.62 o 
  -5  17  12        1.31        0.00    152.80 o 
  -3  17  12       14.54        0.00    164.02 o 
  -1  17  12       13.44      320.82    203.81 o 
   1  17  12      932.49      658.44    835.97 o 
   3  17  12      371.29      279.26    592.89 o 
   5  17  12      292.80      647.43    355.72 o 
 -16  18  12       61.01       53.36    268.31 o 
 -14  18  12       56.77       73.96    246.39 o 
 -12  18  12      616.83      734.19    300.45 o 
 -10  18  12        3.16       59.29    320.16 o 
  -8  18  12      443.51      599.63    187.51 o 
  -6  18  12      996.44     1283.84    231.96 o 
  -4  18  12      863.56      756.59    282.83 o 
  -2  18  12      454.82      627.22    218.22 o 
   0  18  12        0.05       31.30    204.50 o 
   2  18  12      377.96      597.97    341.50 o 
   4  18  12     1358.76     1025.70    365.41 o 
 -15  19  12       44.02      148.22    259.93 o 
 -13  19  12      244.15      429.41    255.63 o 
 -11  19  12      972.69     1311.26    331.12 o 
  -9  19  12     1306.52     1501.89    320.16 o 
  -7  19  12        6.89      227.08    211.99 o 
  -5  19  12       49.23      116.39    170.06 o 
  -3  19  12      282.85      124.94    182.23 o 
  -1  19  12     3526.45     3802.39    388.84 o 
   1  19  12     3613.65     3631.09    509.88 o 
   3  19  12      680.31      976.77    357.17 o 
 -14  20  12       33.93        0.00    256.29 o 
 -12  20  12        0.98        0.00    254.94 o 
 -10  20  12      127.01      130.44    367.59 o 
  -8  20  12     1326.45     1348.65    263.46 o 
  -6  20  12      525.42      401.46    187.80 o 
  -4  20  12      599.54      521.83    243.14 o 
  -2  20  12      659.45      663.25    224.05 o 
   0  20  12       49.35      492.10    527.67 o 
   2  20  12       11.45      326.17    301.84 o 
   4  20  12      310.18      785.20    339.34 o 
 -15  21  12      271.70        0.00    355.73 o 
 -13  21  12       78.62      257.22    271.63 o 
 -11  21  12      329.53      223.35    254.81 o 
  -9  21  12      383.29       52.04    224.53 o 
  -7  21  12       58.08      212.50    189.87 o 
  -5  21  12      189.31      427.43    231.85 o 
  -3  21  12       28.91      375.00    203.02 o 
  -1  21  12      134.84      270.65    217.15 o 
   1  21  12      141.18      559.69    330.39 o 
   3  21  12       10.65      467.95    319.60 o 
 -14  22  12      419.60      581.03    426.88 o 
 -12  22  12      189.94       97.09    308.30 o 
 -10  22  12        1.60      332.02    332.02 o 
  -8  22  12      208.44      311.80    250.72 o 
  -6  22  12     1680.25     2015.35    293.22 o 
  -4  22  12      672.15      249.99    201.79 o 
  -2  22  12        9.17      146.24    230.11 o 
   0  22  12       19.19        0.00    259.93 o 
   2  22  12      283.14      785.50    328.99 o 
 -13  23  12      531.99      830.68    307.19 o 
 -11  23  12     1289.32     2289.59    492.10 o 
  -9  23  12     1213.18     1150.68    304.83 o 
  -7  23  12        8.47       22.76    196.78 o 
  -5  23  12      288.97      595.01    424.33 o 
  -3  23  12      365.04      467.78    227.92 o 
  -1  23  12      446.38      843.50    304.83 o 
   1  23  12     1498.42     1574.42    415.02 o 
 -12  24  12        0.07      312.25    289.18 o 
 -10  24  12       56.66      415.02    391.31 o 
  -8  24  12        3.95        0.00    229.55 o 
  -6  24  12      585.37      417.83    271.77 o 
  -4  24  12      374.20     1166.96    247.57 o 
  -2  24  12      206.36      204.33    214.44 o 
   0  24  12      248.01      524.75    296.86 o 
  -9  25  12      135.34      546.20    367.59 o 
  -7  25  12       26.01      452.49    232.42 o 
  -5  25  12        1.86      368.14    245.82 o 
  -3  25  12        2.27      240.07    209.41 o 
  -1  25  12        8.83      118.58    373.52 o 
  -8  26  12       30.01      219.82    271.63 o 
  -6  26  12      444.96      626.32    238.61 o 
  -4  26  12     1025.93      873.49    257.26 o 
  -2  26  12      351.00     1114.63    474.31 o 
 -19   1  13      817.24      748.22    335.07 o 
 -17   1  13      419.84      402.99    280.79 o 
 -15   1  13       10.76       17.79    218.00 o 
 -13   1  13       68.10       87.95    200.71 o 
 -11   1  13     2257.34     2209.14    276.31 o 
  -9   1  13     1619.04     1511.41    144.07 o 
  -7   1  13      564.52      515.76    132.11 o 
  -5   1  13       69.87        0.00    119.81 o 
  -3   1  13       10.78      154.15    167.69 o 
  -1   1  13     1821.09     1731.23    293.11 o 
   1   1  13     2597.42     2742.38    426.88 o 
   3   1  13      114.23      117.84    200.71 o 
   5   1  13       67.41      260.87    234.77 o 
   7   1  13       15.63      259.74    263.22 o 
 -20   2  13     1096.11      789.08    379.45 o 
 -18   2  13      167.10        0.00    264.02 o 
 -16   2  13       67.08      109.17    242.72 o 
 -14   2  13      280.81      211.11    213.69 o 
 -12   2  13      148.63       85.43    183.89 o 
 -10   2  13      559.64      681.82    209.62 o 
  -8   2  13     2763.22     2456.03    229.34 o 
  -6   2  13     2928.13     2499.23    211.53 o 
  -4   2  13     2809.54     2091.76    244.29 o 
  -2   2  13     2774.43     2784.89    343.47 o 
   0   2  13      236.56      229.42    332.02 o 
   2   2  13     1785.25     1470.60    296.44 o 
   4   2  13      188.03      278.78    205.30 o 
   6   2  13      173.49      127.70    217.52 o 
 -19   3  13       62.52        0.00    332.15 o 
 -17   3  13      216.77       76.58    189.83 o 
 -15   3  13     2783.79     2621.75    291.89 o 
 -13   3  13     2617.67     2507.19    274.92 o 
 -11   3  13      186.56        0.00    163.34 o 
  -9   3  13      169.58      286.85    143.44 o 
  -7   3  13     6354.71     5358.15    323.71 o 
  -5   3  13      986.70      708.75    142.05 o 
  -3   3  13     1427.69     1748.65    604.75 o 
  -1   3  13        9.60        0.00    168.08 o 
   1   3  13       21.32        0.00    192.30 o 
   3   3  13      474.60      579.23    224.02 o 
   5   3  13        9.39      346.25    251.12 o 
   7   3  13      356.23      402.78    255.63 o 
 -20   4  13        4.08       67.80    194.71 o 
 -18   4  13        0.57      151.44    198.54 o 
 -16   4  13     1355.43     1358.66    298.72 o 
 -14   4  13     1025.43     1163.35    355.73 o 
 -12   4  13     2190.53     2208.49    322.73 o 
 -10   4  13      939.02     1215.77    251.54 o 
  -8   4  13      641.47     1126.31    184.05 o 
  -6   4  13      111.47      261.98    141.06 o 
  -4   4  13      131.85      270.65    154.45 o 
  -2   4  13      490.80      136.36    192.85 o 
   0   4  13       78.13      426.15    205.30 o 
   2   4  13      168.02      321.50    237.16 o 
   4   4  13      253.39      410.18    188.38 o 
   6   4  13      707.97      554.57    289.18 o 
 -19   5  13       11.86      154.56    227.92 o 
 -17   5  13      203.81      188.70    243.08 o 
 -15   5  13     1943.04     1799.99    315.65 o 
 -13   5  13     1735.27     2072.62    468.38 o 
 -11   5  13       12.17        1.45    183.80 o 
  -9   5  13      484.66      508.94    187.90 o 
  -7   5  13      156.28      353.52    152.67 o 
  -5   5  13      483.98      728.88    175.37 o 
  -3   5  13     2795.27     2958.00    442.87 o 
  -1   5  13     3598.40     3927.00    806.33 o 
   1   5  13     1200.93     1055.32    326.09 o 
   3   5  13      317.78      219.05    229.55 o 
   5   5  13      112.29      211.70    225.98 o 
   7   5  13        4.63      405.46    259.52 o 
 -18   6  13      615.72       92.49    217.06 o 
 -16   6  13     1457.52     1176.39    298.72 o 
 -14   6  13       75.95      435.06    242.72 o 
 -12   6  13     1054.37     1312.15    281.77 o 
 -10   6  13     1858.16     1850.83    300.45 o 
  -8   6  13     4327.61     6271.90   4460.46 o 
  -6   6  13     2083.29     2205.62    239.42 o 
  -4   6  13      507.67      667.81    197.55 o 
  -2   6  13      531.69      752.12    337.95 o 
   0   6  13        6.44        0.00    254.94 o 
   2   6  13       12.05      408.87    224.53 o 
   4   6  13     1049.96      781.60    212.41 o 
   6   6  13     6154.94     6278.08    487.85 o 
 -19   7  13        1.94        0.00    188.64 o 
 -17   7  13        0.30        0.00    266.80 o 
 -15   7  13      955.95      770.75    270.09 o 
 -13   7  13     2605.54     3005.93    406.59 o 
 -11   7  13     2492.37     2374.12    515.81 o 
  -9   7  13      331.43      499.34    284.59 o 
  -7   7  13     2127.16     2934.95   3978.58 o 
  -5   7  13      766.44      459.60    164.85 o 
  -3   7  13      192.39        0.00    146.27 o 
  -1   7  13      809.56     1400.47    280.79 o 
   1   7  13      212.18      432.59    224.53 o 
   3   7  13       86.61      465.37    237.16 o 
   5   7  13       21.02      205.37    189.87 o 
   7   7  13      105.13      503.80    303.21 o 
 -18   8  13      106.57        0.00    225.03 o 
 -16   8  13      237.86      451.40    234.71 o 
 -14   8  13      194.51      272.73    222.22 o 
 -12   8  13     1210.17     1127.13    296.44 o 
 -10   8  13      385.20      408.55    229.55 o 
  -8   8  13      644.06     1371.93    407.21 o 
  -6   8  13      239.41      169.40    175.48 o 
  -4   8  13      155.34      273.67    150.70 o 
  -2   8  13        2.65        0.00    137.66 o 
   0   8  13       27.79      225.30    212.70 o 
   2   8  13      394.85      471.04    266.80 o 
   4   8  13      147.59      277.39    230.76 o 
   6   8  13      114.51      371.95    212.41 o 
 -19   9  13       61.43      394.72    254.94 o 
 -17   9  13       66.79      100.79    253.50 o 
 -15   9  13     1051.69     1048.23    332.02 o 
 -13   9  13     1376.88     1683.36    331.12 o 
 -11   9  13     1699.41     1987.93    420.95 o 
  -9   9  13       35.17        0.00    213.44 o 
  -7   9  13      815.71      998.52    282.87 o 
  -5   9  13     1229.37     1019.99    242.72 o 
  -3   9  13      965.22     1208.82    251.12 o 
  -1   9  13     1294.45     1432.82    288.45 o 
   1   9  13     2299.38     2561.28    385.38 o 
   3   9  13     1047.04      633.52    254.81 o 
   5   9  13      163.71      250.54    221.16 o 
   7   9  13       51.67      437.46    229.48 o 
 -18  10  13      550.73      528.07    312.34 o 
 -16  10  13      202.02      430.04    486.17 o 
 -14  10  13        2.86      319.31    232.98 o 
 -12  10  13       55.90      105.58    217.52 o 
 -10  10  13     1452.86     1601.00    325.72 o 
  -8  10  13     7180.85     7282.27    626.44 o 
  -6  10  13     8057.10     8366.63   3288.43 o 
  -4  10  13      633.10      436.00    217.52 o 
  -2  10  13      264.90      196.64    207.51 o 
   0  10  13     1025.82      818.19    367.59 o 
   2  10  13     1226.17     1249.29    305.27 o 
   4  10  13      532.79      409.09    259.93 o 
   6  10  13      173.97      862.88    355.73 o 
 -19  11  13       18.89      604.75    367.59 o 
 -17  11  13        0.11      115.92    236.29 o 
 -15  11  13       37.36      436.10    261.63 o 
 -13  11  13      220.70      527.67    259.93 o 
 -11  11  13      326.80      300.81    237.97 o 
  -9  11  13       43.19      128.28    182.19 o 
  -7  11  13      383.44      190.98    186.96 o 
  -5  11  13      291.26      728.46    443.18 o 
  -3  11  13     1183.92      786.53    492.10 o 
  -1  11  13     7052.76     7090.94    782.61 o 
   1  11  13      425.25      154.15    332.02 o 
   3  11  13      967.02      984.19    403.16 o 
   5  11  13      428.80      450.60    379.45 o 
 -18  12  13      103.60       30.83    256.52 o 
 -16  12  13      475.65      700.65    367.59 o 
 -14  12  13       97.08      369.20    247.24 o 
 -12  12  13      430.16      604.75    268.31 o 
 -10  12  13      746.80      867.19    284.71 o 
  -8  12  13      327.66      145.60    329.02 o 
  -6  12  13       25.16       24.52    170.77 o 
  -4  12  13      173.40      791.99    500.87 o 
  -2  12  13       23.72      454.24    216.07 o 
   0  12  13        1.04      296.44    296.44 o 
   2  12  13       26.74      913.05    403.16 o 
   4  12  13       54.23      462.45    343.88 o 
   6  12  13       41.44      350.29    254.81 o 
 -17  13  13      412.83      541.72    305.27 o 
 -15  13  13      308.78      520.30    438.74 o 
 -13  13  13      495.00      563.24    551.39 o 
 -11  13  13     3008.69     2936.68    430.29 o 
  -9  13  13     1177.09      848.12    249.01 o 
  -7  13  13       38.91        0.00    161.33 o 
  -5  13  13     1685.36     2057.40    290.26 o 
  -3  13  13     4320.92     5108.04   3034.64 o 
  -1  13  13     1932.41     1309.95    289.18 o 
   1  13  13      791.89     1055.34    403.16 o 
   3  13  13       60.28        0.00    332.02 o 
   5  13  13      133.99      901.19    391.31 o 
 -18  14  13      253.47      403.16    403.16 o 
 -16  14  13      409.76      420.29    646.25 o 
 -14  14  13      234.27        0.00    218.00 o 
 -12  14  13       65.76        0.00    219.24 o 
 -10  14  13     1474.70     1138.35    462.45 o 
  -8  14  13     1599.77     2146.59    385.62 o 
  -6  14  13     1926.70     2130.26    284.97 o 
  -4  14  13     2150.56     3004.87   1200.16 o 
  -2  14  13      128.09      271.80    222.52 o 
   0  14  13        4.71      355.73    343.88 o 
   2  14  13     1231.80     1304.35    415.02 o 
   4  14  13      448.71      284.59    367.59 o 
 -17  15  13       23.86      117.30    264.75 o 
 -15  15  13        2.22       93.61    237.97 o 
 -13  15  13       77.18      387.55    251.12 o 
 -11  15  13      146.59      393.53    355.73 o 
  -9  15  13      211.09      473.08    545.46 o 
  -7  15  13       83.72      157.39    221.56 o 
  -5  15  13      414.25      131.22    237.75 o 
  -3  15  13        0.50        0.00    191.65 o 
  -1  15  13      163.92      658.09    602.30 o 
   1  15  13      393.84        0.00    320.16 o 
   3  15  13      349.94       59.29    343.88 o 
   5  15  13       33.77      403.16    403.16 o 
 -16  16  13       20.64        0.00    263.22 o 
 -14  16  13        5.29        0.00    259.93 o 
 -12  16  13      372.33      405.54    308.30 o 
 -10  16  13       17.84        0.00    320.16 o 
  -8  16  13     1714.83     2021.49    263.92 o 
  -6  16  13      366.91      244.60    186.56 o 
  -4  16  13      250.61      165.63    193.84 o 
  -2  16  13      234.95       70.60    268.18 o 
   0  16  13     1302.76     1244.82    415.06 o 
   2  16  13     2384.19     3423.13   5401.21 o 
   4  16  13     1363.25     1553.37    486.17 o 
 -15  17  13     1083.85     1382.48    354.50 o 
 -13  17  13      558.26      315.53    258.62 o 
 -11  17  13      543.92      765.88    305.27 o 
  -9  17  13      232.45        0.00    216.44 o 
  -7  17  13       80.53      166.88    173.98 o 
  -5  17  13      683.87      853.97    234.91 o 
  -3  17  13     1834.03     2515.43    332.39 o 
  -1  17  13     2070.57     2433.31    352.62 o 
   1  17  13      532.20     1003.84    646.25 o 
   3  17  13      203.18     1303.24   1102.77 o 
 -16  18  13      321.03      699.61    403.16 o 
 -14  18  13       54.06      294.53    284.71 o 
 -12  18  13        2.25      195.46    259.52 o 
 -10  18  13      158.23        0.00    343.88 o 
  -8  18  13      924.71     1386.87    338.07 o 
  -6  18  13      319.95      216.23    196.17 o 
  -4  18  13      988.72     1035.76    247.84 o 
  -2  18  13        1.23      117.89    208.21 o 
   0  18  13      411.21      471.38    324.19 o 
   2  18  13      133.51      528.97    357.96 o 
 -15  19  13      242.98      234.19    266.74 o 
 -13  19  13        9.87      277.24    385.38 o 
 -11  19  13       88.76      625.97    367.59 o 
  -9  19  13       45.10      213.44    343.88 o 
  -7  19  13       52.94       33.72    173.34 o 
  -5  19  13       58.15      246.01    187.04 o 
  -3  19  13       19.47      132.42    305.11 o 
  -1  19  13       82.54      575.82    244.44 o 
   1  19  13      121.56      401.71    341.43 o 
   3  19  13      131.74      575.15    363.01 o 
 -14  20  13        0.73      140.44    266.74 o 
 -12  20  13      236.47      633.02    326.68 o 
 -10  20  13      410.58      569.17    415.02 o 
  -8  20  13      460.04       70.70    222.08 o 
  -6  20  13     1329.09     1536.09    256.70 o 
  -4  20  13       21.30      142.41    223.56 o 
  -2  20  13      115.83      422.36    397.94 o 
   0  20  13      214.84      597.77    340.00 o 
   2  20  13        5.10      823.33    386.65 o 
 -13  21  13      998.44     1936.49    462.45 o 
 -11  21  13      434.93      431.43    468.38 o 
  -9  21  13       54.45        0.00    222.08 o 
  -7  21  13       26.01      325.16    188.81 o 
  -5  21  13      218.73      525.69    277.63 o 
  -3  21  13     1835.36     1998.69    306.59 o 
  -1  21  13     1085.71     1410.84    494.64 o 
   1  21  13      225.64     1011.09    373.44 o 
 -12  22  13       19.92      491.44    296.30 o 
 -10  22  13      594.82      509.88    426.88 o 
  -8  22  13     1240.95      819.58    283.60 o 
  -6  22  13       40.40      195.22    305.94 o 
  -4  22  13       58.30      177.46    232.07 o 
  -2  22  13       68.86      374.58    237.20 o 
   0  22  13        8.58      125.31    301.83 o 
 -11  23  13       14.79      950.19    658.11 o 
  -9  23  13       66.32        3.50    290.52 o 
  -7  23  13       15.20      105.64    195.68 o 
  -5  23  13      174.04      313.25    309.07 o 
  -3  23  13        1.60      289.59    230.29 o 
  -1  23  13      528.54      783.69    332.02 o 
 -10  24  13      190.39      391.31    450.60 o 
  -8  24  13      113.38      376.26    326.09 o 
  -6  24  13      886.99     1108.92    267.60 o 
  -4  24  13      321.08      633.90    339.46 o 
  -2  24  13      143.16      306.15    664.03 o 
  -9  25  13       10.04        0.00    367.59 o 
  -7  25  13       76.53      144.65    204.47 o 
  -5  25  13       38.86      203.36    343.35 o 
 -20   0  14      872.17     1529.65    569.17 o 
 -18   0  14      143.02        0.00    379.45 o 
 -16   0  14        9.15        0.00    355.73 o 
 -14   0  14      815.04     1209.49    403.16 o 
 -12   0  14     2345.43     2478.27    426.88 o 
  -8   0  14     2115.58     1298.56    251.54 o 
  -6   0  14     7075.78     6749.78    460.93 o 
  -4   0  14      819.98     1624.51    379.45 o 
  -2   0  14     1545.92     1992.10    426.88 o 
   0   0  14      254.17      604.75    332.02 o 
   2   0  14      261.38       11.86    272.73 o 
   4   0  14      709.09      687.75    403.16 o 
   6   0  14     1095.43     1090.91    426.88 o 
 -19   1  14      348.37      308.30    318.62 o 
 -17   1  14      126.11        0.00    230.47 o 
 -15   1  14      148.17       78.77    232.98 o 
 -13   1  14      767.25      805.91    238.85 o 
 -11   1  14      439.52      335.63    326.09 o 
  -9   1  14        2.86       57.28    132.24 o 
  -7   1  14      296.23      165.48    122.37 o 
  -5   1  14      321.92      534.74    165.31 o 
  -3   1  14      764.09      599.38    284.59 o 
  -1   1  14     3657.81     2515.47    339.50 o 
   1   1  14      984.29      545.46    247.24 o 
   3   1  14        2.92      338.15    242.72 o 
   5   1  14      290.38        0.00    221.13 o 
 -18   2  14      499.63      253.02    326.09 o 
 -16   2  14        4.36      260.87    343.88 o 
 -14   2  14      135.04      240.64    212.70 o 
 -12   2  14      272.30      292.84    219.37 o 
 -10   2  14      311.27      404.43    196.91 o 
  -8   2  14      395.78      581.63    143.17 o 
  -6   2  14     1290.83     1078.40    166.01 o 
  -4   2  14        0.15        0.00    159.31 o 
  -2   2  14      713.96     1343.09    267.92 o 
   0   2  14        5.22      198.55    196.91 o 
   2   2  14       93.59      268.42    308.30 o 
   4   2  14      158.38      610.22    270.09 o 
   6   2  14      158.25        0.00    243.08 o 
 -19   3  14        7.47        0.00    266.80 o 
 -17   3  14      261.21      458.43    234.71 o 
 -15   3  14      766.96     1180.43    295.45 o 
 -13   3  14      262.76       26.49    196.91 o 
 -11   3  14       20.93       39.71    180.12 o 
  -9   3  14       89.86        0.00    138.57 o 
  -7   3  14      606.89      643.96    163.93 o 
  -5   3  14     2227.26     1542.27    217.15 o 
  -3   3  14     3696.67     3652.53    403.16 o 
  -1   3  14      421.55      463.15    290.52 o 
   1   3  14      207.47       43.97    199.15 o 
   3   3  14       26.07      132.81    610.67 o 
   5   3  14        2.85      230.65    256.29 o 
 -18   4  14       46.72      442.13    314.23 o 
 -16   4  14        1.49        0.00    225.30 o 
 -14   4  14        3.33       63.32    207.61 o 
 -12   4  14      710.87      550.29    225.92 o 
 -10   4  14     3068.21     2999.28    652.18 o 
  -8   4  14     9168.99     8971.64    647.31 o 
  -6   4  14      403.00       91.77    172.55 o 
  -4   4  14      643.53      512.05    166.20 o 
  -2   4  14       66.09       48.53    180.12 o 
   0   4  14      764.17      972.25    255.63 o 
   2   4  14     2870.37     2305.33    360.25 o 
   4   4  14      657.01      663.34    283.60 o 
   6   4  14      752.99      484.47    263.22 o 
 -19   5  14       34.72      260.11    245.63 o 
 -17   5  14      212.54      479.05    244.90 o 
 -15   5  14      588.25      670.05    280.79 o 
 -13   5  14     2176.74     1852.98    322.08 o 
 -11   5  14      562.90      561.71    225.92 o 
  -9   5  14      452.22      603.43    225.92 o 
  -7   5  14     3097.79     3170.60    283.77 o 
  -5   5  14      712.20      616.00    173.98 o 
  -3   5  14      290.60      551.39    217.52 o 
  -1   5  14     1312.68     1155.91    272.41 o 
   1   5  14      163.00      308.30    234.77 o 
   3   5  14       85.60      562.02    264.02 o 
   5   5  14        2.86      436.47    539.53 o 
 -18   6  14       10.97        0.00    272.73 o 
 -16   6  14       45.55        0.00    213.68 o 
 -14   6  14       44.51       31.54    196.91 o 
 -12   6  14        8.76        5.93    201.23 o 
 -10   6  14      123.90      146.83    196.91 o 
  -8   6  14      526.72      703.26    216.07 o 
  -6   6  14      153.16      321.21    162.16 o 
  -4   6  14        1.79       82.71    150.86 o 
  -2   6  14      540.77      527.67    209.62 o 
   0   6  14       52.50        2.16    182.19 o 
   2   6  14      200.19      406.78    247.24 o 
   4   6  14      594.20      529.95    355.73 o 
   6   6  14       13.94        0.00    247.79 o 
 -19   7  14        9.58        0.00    216.44 o 
 -17   7  14      560.95      973.54    324.80 o 
 -15   7  14      898.88      621.99    276.31 o 
 -13   7  14      184.72       50.22    212.70 o 
 -11   7  14      280.35      824.11    276.70 o 
  -9   7  14       21.48        0.00    539.53 o 
  -7   7  14      557.61      295.72    302.37 o 
  -5   7  14      851.04      660.36    184.12 o 
  -3   7  14     2990.08     2919.06    368.64 o 
  -1   7  14     2786.93     3058.21    379.78 o 
   1   7  14     1140.25     1579.92    326.09 o 
   3   7  14        7.47        0.00    212.70 o 
   5   7  14      551.37      667.52    545.46 o 
 -18   8  14       72.74      187.20    247.49 o 
 -16   8  14        7.04        0.00    206.16 o 
 -14   8  14       17.95      139.56    216.07 o 
 -12   8  14     1121.92     1117.31    297.57 o 
 -10   8  14     4269.03     4330.40    640.32 o 
  -8   8  14     4636.98     6262.92   5059.25 o 
  -6   8  14      562.59      456.52    209.62 o 
  -4   8  14        1.36        5.42    161.93 o 
  -2   8  14        7.16      285.06    209.12 o 
   0   8  14     1404.65     1203.56    285.08 o 
   2   8  14     1967.88     2094.12    610.67 o 
   4   8  14     1116.49     1414.59    338.88 o 
 -19   9  14        0.06       60.25    253.50 o 
 -17   9  14       61.05      308.11    253.50 o 
 -15   9  14     1127.07     1160.24    324.11 o 
 -13   9  14        2.38      115.34    230.47 o 
 -11   9  14      394.65      514.88    569.17 o 
  -9   9  14      126.63       19.05    250.72 o 
  -7   9  14      111.32      231.48    190.67 o 
  -5   9  14     3707.81     3222.59    377.03 o 
  -3   9  14     3302.38     3266.06    569.17 o 
  -1   9  14      405.98       10.95    216.07 o 
   1   9  14       91.90      165.13    225.92 o 
   3   9  14       18.23       35.96    254.81 o 
   5   9  14       12.56      721.43    287.00 o 
 -18  10  14      390.45      575.90    309.89 o 
 -16  10  14       56.72      669.71    281.96 o 
 -14  10  14       94.94        0.00    217.52 o 
 -12  10  14       23.56       80.85    229.55 o 
 -10  10  14        6.73       93.78    237.16 o 
  -8  10  14       17.93        0.00    177.11 o 
  -6  10  14      269.20      496.68    222.08 o 
  -4  10  14      124.68        0.00    196.91 o 
  -2  10  14      160.96      237.16    308.30 o 
   0  10  14      235.91      177.87    320.16 o 
   2  10  14      186.90      230.44    251.12 o 
   4  10  14       25.19      474.31    403.16 o 
 -17  11  14      237.32      303.74    270.09 o 
 -15  11  14      497.67      438.17    263.22 o 
 -13  11  14     2209.79     2176.79    492.10 o 
 -11  11  14      598.69      658.11    293.46 o 
  -9  11  14       19.70       72.68    224.53 o 
  -7  11  14        3.77       77.48    180.84 o 
  -5  11  14      948.12      942.69    251.54 o 
  -3  11  14     2585.73     3038.62    380.88 o 
  -1  11  14      629.15      758.90    355.73 o 
   1  11  14      744.21     1043.48    403.16 o 
   3  11  14        8.79      249.01    343.88 o 
 -18  12  14      526.72      581.52    343.88 o 
 -16  12  14      174.38      219.94    533.60 o 
 -14  12  14        9.53      119.37    254.94 o 
 -12  12  14      989.02     1436.52    503.95 o 
 -10  12  14      530.34      118.58    355.73 o 
  -8  12  14     1100.20     1173.73    238.33 o 
  -6  12  14     1324.05     1901.94   1507.56 o 
  -4  12  14        2.16        0.00    184.46 o 
  -2  12  14     2338.31     2276.69    498.03 o 
   0  12  14      724.33      616.60    367.59 o 
   2  12  14      417.44       47.43    284.59 o 
   4  12  14      464.25      355.73    367.59 o 
 -17  13  14       47.06      124.60    272.41 o 
 -15  13  14       90.37      231.04    259.52 o 
 -13  13  14       15.56       50.09    241.43 o 
 -11  13  14       73.72      280.63    263.22 o 
  -9  13  14       11.69        0.00    209.62 o 
  -7  13  14      124.77        3.12    239.63 o 
  -5  13  14        8.61      109.04    193.64 o 
  -3  13  14       49.15      185.49    234.32 o 
  -1  13  14      126.72        0.00    284.59 o 
   1  13  14      386.21      225.30    332.02 o 
   3  13  14        7.15      415.02    320.16 o 
 -16  14  14      202.58      395.73    332.02 o 
 -14  14  14        2.66        0.00    227.73 o 
 -12  14  14       71.21      186.52    264.02 o 
 -10  14  14       98.74      343.88    379.45 o 
  -8  14  14     1331.40     1458.08    257.69 o 
  -6  14  14     1423.86     1794.68    440.61 o 
  -4  14  14      282.44      491.19    627.67 o 
  -2  14  14      134.64      332.02    320.16 o 
   0  14  14      258.56      664.03    379.45 o 
   2  14  14       43.54      296.44    355.73 o 
 -17  15  14      218.54       83.00    379.45 o 
 -15  15  14      590.59      865.62    310.23 o 
 -13  15  14     1294.30     2271.31    711.47 o 
 -11  15  14     1423.03     1669.19    705.54 o 
  -9  15  14        9.02        0.00    205.30 o 
  -7  15  14      800.73     1064.17    253.62 o 
  -5  15  14     1394.51     1537.44    283.76 o 
  -3  15  14     1020.67     1550.22    918.78 o 
  -1  15  14      224.43      509.88    332.02 o 
   1  15  14        3.14        0.00    320.16 o 
   3  15  14       54.29      438.74    379.45 o 
 -16  16  14       32.90        0.00    266.74 o 
 -14  16  14        3.40        0.00    267.92 o 
 -12  16  14       21.54      345.23    293.11 o 
 -10  16  14      519.54      106.72    403.16 o 
  -8  16  14      923.16      693.18    233.49 o 
  -6  16  14      371.17      900.80    239.71 o 
  -4  16  14       74.80      347.39    230.49 o 
  -2  16  14      968.56     1262.43   1544.08 o 
   0  16  14      145.72      581.03    391.31 o 
   2  16  14      124.11      474.31    391.31 o 
 -15  17  14        6.37      341.30    284.83 o 
 -13  17  14      100.80        0.00    284.59 o 
 -11  17  14      142.71      545.02    332.87 o 
  -9  17  14      298.32      489.04    290.52 o 
  -7  17  14      409.79      989.43    269.87 o 
  -5  17  14      108.26        0.00    205.61 o 
  -3  17  14      286.55      631.41    253.60 o 
  -1  17  14       12.13       36.21    729.25 o 
   1  17  14       45.29      154.15    343.88 o 
 -14  18  14       58.86        0.00    302.37 o 
 -12  18  14      428.50      359.96    409.09 o 
 -10  18  14      981.12     1351.79    521.74 o 
  -8  18  14      406.41      418.36    266.74 o 
  -6  18  14      155.25        0.00    182.52 o 
  -4  18  14       72.12      193.37    224.31 o 
  -2  18  14       31.73      473.76    441.73 o 
   0  18  14      497.07      709.60    480.24 o 
 -13  19  14      157.39      529.33    307.69 o 
 -11  19  14        4.36      305.93    337.95 o 
  -9  19  14      150.51      228.63    238.85 o 
  -7  19  14      129.05      152.39    203.61 o 
  -5  19  14      283.87      488.57    306.87 o 
  -3  19  14     1067.40     1069.27    497.98 o 
  -1  19  14      987.98     1354.82    448.50 o 
   1  19  14       74.51     1150.20    486.17 o 
 -12  20  14      177.75      118.58    373.52 o 
 -10  20  14      597.44     1090.91    509.88 o 
  -8  20  14      262.91      106.72    251.54 o 
  -6  20  14       71.56      351.09    314.73 o 
  -4  20  14        0.13      195.71    216.38 o 
  -2  20  14        0.65        0.00    234.69 o 
   0  20  14        6.15       35.57    758.90 o 
 -11  21  14      327.92      668.07    366.20 o 
  -9  21  14       93.42       47.82    255.63 o 
  -7  21  14       89.08      137.79    261.66 o 
  -5  21  14      123.98      184.21    216.92 o 
  -3  21  14        1.39      426.41    254.23 o 
  -1  21  14       59.29      500.06    569.17 o 
 -10  22  14      754.72      972.34    486.17 o 
  -8  22  14      468.87     1031.92    334.13 o 
  -6  22  14       54.23      118.63    422.02 o 
  -4  22  14       66.41      125.40    234.84 o 
  -2  22  14       18.97      347.27    262.50 o 
  -9  23  14        0.16      229.08    284.83 o 
  -7  23  14      180.33      439.49    241.15 o 
  -5  23  14      341.81      404.24    293.21 o 
  -3  23  14      496.25      313.75    434.72 o 
  -6  24  14      124.17      131.68    233.28 o 
 -19   1  15       76.52        0.00    415.02 o 
 -17   1  15      140.46      284.59    415.02 o 
 -15   1  15      187.32      723.32    391.31 o 
 -13   1  15      541.14      450.60    308.30 o 
 -11   1  15        0.32        0.00    260.87 o 
  -9   1  15      983.20     1192.38    432.81 o 
  -7   1  15     1451.22     1867.19    212.82 o 
  -5   1  15      707.31      269.14    183.80 o 
  -3   1  15      561.58      685.99    225.92 o 
  -1   1  15      346.14      982.37    270.09 o 
   1   1  15      148.18      615.63    255.63 o 
   3   1  15      222.85      233.77    234.32 o 
   5   1  15       27.75        0.00    259.52 o 
 -18   2  15       12.20      111.34    234.71 o 
 -16   2  15      106.65        0.00    426.88 o 
 -14   2  15      139.16       71.15    213.44 o 
 -12   2  15      799.57      618.89    238.85 o 
 -10   2  15     2052.86     1790.52    450.60 o 
  -8   2  15     3952.77     4329.89    297.80 o 
  -6   2  15       85.01        0.00    151.49 o 
  -4   2  15     1091.28     1204.91    432.81 o 
  -2   2  15      834.64      722.91    238.85 o 
   0   2  15     1207.86     1181.27    293.46 o 
   2   2  15      824.24     1000.46    293.11 o 
   4   2  15       46.77      412.76    264.02 o 
 -19   3  15       38.60      320.16    245.63 o 
 -17   3  15        3.65      134.39    222.22 o 
 -15   3  15      865.04      796.56    379.45 o 
 -13   3  15      189.75      476.55    222.08 o 
 -11   3  15     1191.35     1396.83    283.60 o 
  -9   3  15       20.43       51.74    213.44 o 
  -7   3  15       38.93      232.37    136.27 o 
  -5   3  15      720.30      675.89    222.22 o 
  -3   3  15      985.50      826.36    284.59 o 
  -1   3  15     1151.79     1026.87    403.16 o 
   1   3  15       56.26      111.42    219.24 o 
   3   3  15      419.91      495.62    267.92 o 
 -18   4  15       10.38      191.39    254.94 o 
 -16   4  15       76.60      168.92    216.44 o 
 -14   4  15       22.10        7.67    212.70 o 
 -12   4  15      520.76      482.28    314.23 o 
 -10   4  15      650.26      791.72    234.32 o 
  -8   4  15      646.91      923.60    196.17 o 
  -6   4  15      410.30      839.39    192.76 o 
  -4   4  15      275.77      539.53    224.53 o 
  -2   4  15       27.55      160.89    210.74 o 
   0   4  15      795.84      634.02    266.74 o 
   2   4  15       19.76      139.38    255.63 o 
   4   4  15        3.56      126.16    260.87 o 
 -19   5  15       89.69        0.00    332.02 o 
 -17   5  15      685.11      864.95    293.34 o 
 -15   5  15      600.16      895.86    287.00 o 
 -13   5  15       95.66      404.39    242.72 o 
 -11   5  15       30.64      130.44    201.23 o 
  -9   5  15      457.90      563.78    415.02 o 
  -7   5  15     3204.46     3074.37    298.10 o 
  -5   5  15     2869.85     3131.48    305.43 o 
  -3   5  15      940.07     1265.88    267.92 o 
  -1   5  15        2.29        0.00    193.72 o 
   1   5  15       51.44      296.44    320.16 o 
   3   5  15      164.66      602.65    320.16 o 
 -18   6  15      230.70      580.37    403.16 o 
 -16   6  15       12.28        0.00    197.33 o 
 -14   6  15      625.35      753.15    438.74 o 
 -12   6  15     1031.65     1138.51    288.45 o 
 -10   6  15      109.73      568.53    230.47 o 
  -8   6  15      632.01      546.41    205.13 o 
  -6   6  15      103.34      322.62    173.35 o 
  -4   6  15      127.72      293.19    210.74 o 
  -2   6  15     1708.70     1744.02    303.89 o 
   0   6  15     1810.99     1306.76    297.57 o 
   2   6  15      985.66      935.08    456.52 o 
   4   6  15     1698.99     1751.06    377.03 o 
 -17   7  15      140.41      307.30    238.83 o 
 -15   7  15       39.69      179.88    242.17 o 
 -13   7  15      112.53      118.58    225.92 o 
 -11   7  15        3.87      235.06    212.70 o 
  -9   7  15      165.53      284.59    320.16 o 
  -7   7  15     1792.09     1915.90    349.80 o 
  -5   7  15      732.60      883.09    230.65 o 
  -3   7  15      289.36      503.74    225.92 o 
  -1   7  15       49.74       63.40    205.30 o 
   1   7  15       12.94      384.70    367.59 o 
   3   7  15        0.85      171.53    349.80 o 
 -18   8  15       67.48      139.04    245.63 o 
 -16   8  15        2.52      160.74    222.22 o 
 -14   8  15      235.08      308.30    361.66 o 
 -12   8  15      190.32      674.73    255.63 o 
 -10   8  15       63.53        5.93    226.39 o 
  -8   8  15      485.63      650.02    227.73 o 
  -6   8  15     1835.26     1237.37    276.32 o 
  -4   8  15        5.82        0.00    183.89 o 
  -2   8  15      461.93      608.76    290.52 o 
   0   8  15      126.94      685.01    271.63 o 
   2   8  15       22.30      155.36    246.39 o 
   4   8  15        2.18      428.14    275.17 o 
 -17   9  15      634.16      245.40    281.96 o 
 -15   9  15      269.66      343.88    259.93 o 
 -13   9  15      179.59      622.53    276.70 o 
 -11   9  15      317.48      477.96    271.63 o 
  -9   9  15        0.96      280.06    314.20 o 
  -7   9  15      233.42      152.73    260.87 o 
  -5   9  15     1597.74      986.64    259.93 o 
  -3   9  15     1633.99     1351.78    415.02 o 
  -1   9  15      252.48      314.54    332.02 o 
   1   9  15      106.09      373.52    251.12 o 
   3   9  15      373.15      406.60    296.44 o 
 -18  10  15        2.56      211.14    276.32 o 
 -16  10  15        0.11       63.95    238.76 o 
 -14  10  15       31.59      295.38    280.79 o 
 -12  10  15     1303.03     1858.26    371.36 o 
 -10  10  15     1273.53     1565.22    474.31 o 
  -8  10  15      171.52      487.06    581.55 o 
  -6  10  15      169.39        0.00    178.96 o 
  -4  10  15        4.93        0.00    272.73 o 
  -2  10  15     1116.20     1292.50    438.74 o 
   0  10  15     2537.89     2418.98    521.74 o 
   2  10  15      431.83      438.74    391.31 o 
 -17  11  15        1.74       68.47    249.93 o 
 -15  11  15       39.97        0.00    234.32 o 
 -13  11  15       83.15        0.00    244.70 o 
 -11  11  15       31.20       96.56    256.13 o 
  -9  11  15      157.42      476.43    328.53 o 
  -7  11  15      650.88     1063.32    272.73 o 
  -5  11  15        2.24        0.00    205.30 o 
  -3  11  15        5.36      225.30    320.16 o 
  -1  11  15       86.86        0.00    308.30 o 
   1  11  15       29.86      284.59    343.88 o 
   3  11  15       95.04        0.00    332.02 o 
 -16  12  15        2.24      355.57    397.24 o 
 -14  12  15       16.09       52.07    281.96 o 
 -12  12  15      141.82      458.93    551.39 o 
 -10  12  15     1154.45     1482.22    498.03 o 
  -8  12  15     1056.49     1476.09    375.87 o 
  -6  12  15       83.35      198.00    222.08 o 
  -4  12  15       28.19      151.78    456.52 o 
  -2  12  15        3.78      260.87    332.02 o 
   0  12  15      160.95      201.58    320.16 o 
   2  12  15      177.05      604.75    379.45 o 
 -17  13  15      256.92      230.62    450.60 o 
 -15  13  15      573.10      813.19    317.30 o 
 -13  13  15     2302.18     2301.06    468.38 o 
 -11  13  15       37.53      334.55    310.34 o 
  -9  13  15      467.22      281.91    403.16 o 
  -7  13  15      263.62      348.42    311.31 o 
  -5  13  15      303.56       94.41    272.73 o 
  -3  13  15      663.59     1126.49    426.88 o 
  -1  13  15      461.39     1328.07    450.60 o 
   1  13  15        2.37      142.29    355.73 o 
 -16  14  15      103.85      280.63    296.30 o 
 -14  14  15       11.61       63.78    275.17 o 
 -12  14  15      734.72      794.77    367.59 o 
 -10  14  15      592.30      545.46    391.31 o 
  -8  14  15      794.13     1012.92    367.59 o 
  -6  14  15        1.89        0.00    425.50 o 
  -4  14  15      344.96      343.47    247.24 o 
  -2  14  15      127.58      272.73    332.02 o 
   0  14  15       58.81      616.60    426.88 o 
   2  14  15       29.82      142.29    367.59 o 
 -15  15  15        1.64      131.51    273.28 o 
 -13  15  15       25.35      253.40    303.89 o 
 -11  15  15      286.73      166.30    308.30 o 
  -9  15  15       63.97      258.68    272.73 o 
  -7  15  15       79.65      157.21    212.25 o 
  -5  15  15       27.47       20.08    703.46 o 
  -3  15  15       11.58      166.01    320.16 o 
  -1  15  15       25.28      438.74    379.45 o 
   1  15  15        4.91      770.75    438.74 o 
 -14  16  15      101.45      185.36    444.67 o 
 -12  16  15        2.69      365.22    320.25 o 
 -10  16  15      710.63      604.75    438.74 o 
  -8  16  15      302.49      146.35    305.27 o 
  -6  16  15      108.79      433.29    251.72 o 
  -4  16  15       33.65       90.39    498.03 o 
  -2  16  15      150.98      296.44    403.16 o 
   0  16  15      811.08     1173.92    438.74 o 
 -13  17  15       73.98      411.79    332.02 o 
 -11  17  15       23.32      272.73    335.54 o 
  -9  17  15      602.32      601.36    296.44 o 
  -7  17  15      146.45      533.37    380.05 o 
  -5  17  15      659.95      797.86    272.29 o 
  -3  17  15      859.20     1408.18    330.48 o 
  -1  17  15      106.31       47.43    379.45 o 
 -14  18  15      109.37      564.29    356.28 o 
 -12  18  15       55.14      608.35    378.91 o 
 -10  18  15       90.51        0.00    367.59 o 
  -8  18  15      208.80      290.52    301.85 o 
  -6  18  15       65.47      481.68    250.06 o 
  -4  18  15       53.32      459.70    593.17 o 
  -2  18  15      254.05      853.76    426.88 o 
 -13  19  15        8.20      492.36    372.86 o 
 -11  19  15      141.79     1383.91   1446.65 o 
  -9  19  15       98.13        0.00    272.73 o 
  -7  19  15      149.64      410.50    328.73 o 
  -5  19  15       62.06      375.41    339.14 o 
  -3  19  15        9.50      316.14    372.67 o 
  -1  19  15        0.53      320.16    367.59 o 
 -12  20  15      883.40     1429.43   1636.37 o 
 -10  20  15      359.76      355.73    415.02 o 
  -8  20  15      107.19        0.00    391.31 o 
  -6  20  15        1.53       73.68    270.51 o 
  -4  20  15       11.83      577.32    393.21 o 
  -2  20  15       78.79      735.18    450.60 o 
 -11  21  15        3.23        0.00    367.59 o 
  -9  21  15        1.32       47.43    263.22 o 
  -7  21  15      315.84      711.98    266.39 o 
  -5  21  15      642.98      651.69    427.51 o 
  -8  22  15        5.58      303.49    309.89 o 
  -6  22  15       32.02      106.29    307.34 o 
 -14   0  16     1131.16      486.17    320.16 o 
 -12   0  16      469.66      616.60    355.73 o 
 -10   0  16      900.20      711.47    355.73 o 
  -8   0  16      180.13      313.55    217.52 o 
  -6   0  16     1691.22     1565.22    391.31 o 
  -4   0  16     2831.26     2134.40    450.60 o 
  -2   0  16       91.73       94.86    320.16 o 
   0   0  16      158.88      355.73    332.02 o 
   2   0  16      260.02      486.17    391.31 o 
 -17   1  16      422.38      794.47    391.31 o 
 -15   1  16      586.45      332.02    296.44 o 
 -13   1  16      125.59       94.86    272.73 o 
 -11   1  16      160.03      127.65    212.70 o 
  -9   1  16      213.52       86.09    207.61 o 
  -7   1  16       84.13      254.23    209.11 o 
  -5   1  16      490.74      462.45    218.00 o 
  -3   1  16      266.52      195.65    462.45 o 
  -1   1  16       26.89      283.62    204.27 o 
   1   1  16      266.57      431.40    391.31 o 
   3   1  16       64.22      770.75    293.46 o 
 -18   2  16       89.50      296.44    332.02 o 
 -16   2  16       33.45      628.46    367.59 o 
 -14   2  16      105.50      474.31    343.88 o 
 -12   2  16       28.94      272.73    296.44 o 
 -10   2  16        7.43      117.61    204.27 o 
  -8   2  16      635.90      482.69    157.34 o 
  -6   2  16      136.95      302.37    201.23 o 
  -4   2  16      439.03      801.01    242.72 o 
  -2   2  16      306.74      493.20    225.92 o 
   0   2  16      203.21      587.66    247.24 o 
   2   2  16       93.18      742.16    283.60 o 
 -17   3  16      470.88      329.76    284.59 o 
 -15   3  16      515.97      878.79    515.81 o 
 -13   3  16      284.43       83.00    296.44 o 
 -11   3  16      187.58        0.00    272.73 o 
  -9   3  16     2124.99     1739.48    324.11 o 
  -7   3  16     2504.08     2044.51    356.57 o 
  -5   3  16      549.05      747.66    230.16 o 
  -3   3  16       45.59        0.00    225.30 o 
  -1   3  16      351.71      793.73    264.79 o 
   1   3  16       78.27      169.31    255.63 o 
   3   3  16      101.20      359.44    266.74 o 
 -18   4  16        0.20        0.00    296.44 o 
 -16   4  16       27.87        0.00    224.53 o 
 -14   4  16       18.59      128.36    233.61 o 
 -12   4  16      531.77      794.09    259.52 o 
 -10   4  16      799.06     1090.91    415.02 o 
  -8   4  16      185.93      102.99    162.45 o 
  -6   4  16       92.34      296.66    229.55 o 
  -4   4  16      185.44      492.10    218.00 o 
  -2   4  16      875.41     1104.38    271.63 o 
   0   4  16     1104.86      706.08    273.28 o 
   2   4  16       85.30      258.96    474.31 o 
 -17   5  16       59.09      161.04    249.01 o 
 -15   5  16       66.76        0.00    225.30 o 
 -13   5  16       83.32      396.71    233.61 o 
 -11   5  16       24.76       13.42    222.08 o 
  -9   5  16       11.82      142.29    308.30 o 
  -7   5  16       29.65      277.63    172.82 o 
  -5   5  16       40.98        0.00    183.89 o 
  -3   5  16      216.88      315.33    290.52 o 
  -1   5  16        4.33      444.57    246.39 o 
   1   5  16      393.53      352.04    255.63 o 
 -18   6  16       11.24      161.27    349.80 o 
 -16   6  16      164.29      342.39    262.08 o 
 -14   6  16      773.40      869.23    288.45 o 
 -12   6  16      654.98      836.59    280.04 o 
 -10   6  16       13.84       62.71    521.74 o 
  -8   6  16       46.19      442.22    212.70 o 
  -6   6  16       49.34        0.00    201.23 o 
  -4   6  16       20.83       98.18    209.12 o 
  -2   6  16      251.87      459.59    242.72 o 
   0   6  16       56.90      365.26    255.63 o 
   2   6  16       13.73      393.94    349.80 o 
 -17   7  16       84.74      236.20    253.50 o 
 -15   7  16        2.60      112.95    284.59 o 
 -13   7  16       47.72      101.28    255.63 o 
 -11   7  16        6.01      355.73    263.22 o 
  -9   7  16     1755.54     2430.84    521.74 o 
  -7   7  16      664.08      735.18    391.31 o 
  -5   7  16      186.83       48.77    551.39 o 
  -3   7  16      554.00      769.52    280.04 o 
  -1   7  16      369.95      891.39    569.17 o 
   1   7  16       17.81        0.00    251.54 o 
 -16   8  16      217.90      226.21    270.09 o 
 -14   8  16      589.04      601.48    289.18 o 
 -12   8  16      189.40      682.17    283.60 o 
 -10   8  16       34.63      545.46    498.03 o 
  -8   8  16      369.31      521.74    337.95 o 
  -6   8  16      234.11      564.94    232.98 o 
  -4   8  16      106.07      434.24    242.72 o 
  -2   8  16     1188.86     1362.97    415.02 o 
   0   8  16      857.17     1215.65    322.73 o 
   2   8  16       19.56      224.57    272.41 o 
 -17   9  16       42.94       38.44    258.31 o 
 -15   9  16       10.54      360.62    283.60 o 
 -13   9  16        0.16        0.00    238.83 o 
 -11   9  16       11.56      125.51    267.79 o 
  -9   9  16      163.84      130.44    332.02 o 
  -7   9  16      388.90      462.88    225.03 o 
  -5   9  16        2.58        0.00    296.44 o 
  -3   9  16        3.30      877.47    343.88 o 
  -1   9  16       23.06      227.91    247.24 o 
   1   9  16        2.51       18.38    251.12 o 
 -16  10  16        6.14        0.00    251.38 o 
 -14  10  16        5.75        0.00    242.17 o 
 -12  10  16      298.56      782.61    355.73 o 
 -10  10  16      400.97      498.03    391.31 o 
  -8  10  16        7.37        0.00    209.62 o 
  -6  10  16       33.16        0.00    480.24 o 
  -4  10  16       10.01        0.00    296.44 o 
  -2  10  16        2.94        0.00    320.16 o 
   0  10  16      268.65     1150.20    462.45 o 
 -17  11  16      217.15        0.00    403.16 o 
 -15  11  16      177.77      119.75    290.55 o 
 -13  11  16       50.39      447.63    298.72 o 
 -11  11  16       14.99      153.01    287.12 o 
  -9  11  16       45.75        0.00    272.73 o 
  -7  11  16      210.53      609.64    264.02 o 
  -5  11  16      744.57     1399.22    426.88 o 
  -3  11  16      174.57      687.75    379.45 o 
  -1  11  16      170.15      569.17    379.45 o 
   1  11  16        3.97     1031.63    450.60 o 
 -16  12  16       39.59       92.86    295.45 o 
 -14  12  16      242.30      597.35    397.24 o 
 -12  12  16      337.72      687.45    438.74 o 
 -10  12  16      151.43      106.72    343.88 o 
  -8  12  16      131.20      213.44    355.73 o 
  -6  12  16        4.85       26.27    213.69 o 
  -4  12  16      584.42      154.15    332.02 o 
  -2  12  16      248.31      521.74    391.31 o 
   0  12  16      181.97      699.61    391.31 o 
 -15  13  16        4.57      281.99    314.23 o 
 -13  13  16       48.05      215.94    306.87 o 
 -11  13  16        2.28       15.81    307.57 o 
  -9  13  16        3.54       94.86    343.88 o 
  -7  13  16        6.89      411.75    420.95 o 
  -5  13  16       37.07      130.65    314.23 o 
  -3  13  16       28.34      130.44    308.30 o 
  -1  13  16      128.63        0.00    332.02 o 
 -14  14  16        2.28        0.00    290.52 o 
 -12  14  16       71.53      278.95    314.11 o 
 -10  14  16      572.21      426.88    415.02 o 
  -8  14  16      247.41        0.00    332.11 o 
  -6  14  16        7.21      259.29    249.87 o 
  -4  14  16       10.69      426.88    391.31 o 
  -2  14  16       47.24      272.73    343.88 o 
   0  14  16        3.88        0.00    367.59 o 
 -15  15  16      247.63      569.17    545.46 o 
 -13  15  16       70.41      251.62    646.25 o 
 -11  15  16      185.74      282.08    379.45 o 
  -9  15  16      119.08      311.79    340.00 o 
  -7  15  16      345.60      638.80    265.54 o 
  -5  15  16     1430.56     1962.53    575.10 o 
  -3  15  16      225.74      604.75    403.16 o 
  -1  15  16      206.67     1043.48    426.88 o 
 -14  16  16       81.43        9.77    298.18 o 
 -12  16  16      277.30      819.85   1215.42 o 
 -10  16  16      666.53      201.58    403.16 o 
  -8  16  16       31.01        0.00    356.94 o 
  -6  16  16       27.49      228.00    238.85 o 
  -4  16  16       48.28      628.46    403.16 o 
  -2  16  16       26.78      225.30    391.31 o 
 -13  17  16      127.88      137.63    328.53 o 
 -11  17  16        7.35      835.13   2371.55 o 
  -9  17  16        7.17        0.00    367.59 o 
  -7  17  16        2.98       51.05    462.01 o 
  -5  17  16        7.81      177.87    259.93 o 
  -3  17  16        3.31      818.19    450.60 o 
 -12  18  16      165.19     1017.13    681.82 o 
 -10  18  16       35.03        0.00    415.02 o 
  -8  18  16        4.56        0.00    291.04 o 
  -6  18  16        0.15      100.63    702.88 o 
  -4  18  16       13.53      545.46    403.16 o 
 -11  19  16      153.68        0.00    367.59 o 
  -9  19  16      634.38      782.61    474.31 o 
  -7  19  16      160.59      282.79    271.14 o 
  -5  19  16      141.61      399.09    406.22 o 
  -8  20  16        0.68        0.00    326.44 o 
  -6  20  16        2.48      727.62    298.86 o 
 -17   1  17      104.06      249.01    332.02 o 
 -15   1  17      203.97      359.41    239.28 o 
 -13   1  17       62.73      618.30    263.22 o 
 -11   1  17      194.21      371.54    415.02 o 
  -9   1  17      372.44      628.46    268.31 o 
  -7   1  17      132.23      589.37    224.53 o 
  -5   1  17       42.33      310.06    225.92 o 
  -3   1  17       55.31      628.07    438.74 o 
  -1   1  17        6.07      128.24    225.92 o 
   1   1  17      140.51      753.48    290.24 o 
 -16   2  17       38.93      225.30    332.02 o 
 -14   2  17      796.41      486.17    355.73 o 
 -12   2  17      710.99     1360.06    326.68 o 
 -10   2  17      553.20     1109.89    312.34 o 
  -8   2  17        6.05      332.93    373.52 o 
  -6   2  17       73.42      423.06    308.30 o 
  -4   2  17      102.59      468.07    237.97 o 
  -2   2  17      352.24      527.67    259.93 o 
   0   2  17      397.87      353.81    281.77 o 
 -17   3  17      253.05        0.00    296.44 o 
 -15   3  17       34.42      403.16    355.73 o 
 -13   3  17       47.23        0.00    284.59 o 
 -11   3  17       81.80        0.00    219.03 o 
  -9   3  17      266.56      509.88    391.31 o 
  -7   3  17      439.42      910.51    232.98 o 
  -5   3  17      164.59      733.91    234.32 o 
  -3   3  17        0.19       12.29    229.55 o 
  -1   3  17       43.42       72.99    241.43 o 
   1   3  17       43.82       67.13    247.24 o 
 -16   4  17       61.60      486.17    367.59 o 
 -14   4  17       28.47      332.02    355.73 o 
 -12   4  17       19.97       35.57    355.73 o 
 -10   4  17       13.73      379.82    254.44 o 
  -8   4  17      151.83      280.95    188.38 o 
  -6   4  17       87.58      591.48    296.44 o 
  -4   4  17       73.57      521.94    255.63 o 
  -2   4  17       85.08      690.57    314.23 o 
   0   4  17        6.62      369.85    264.02 o 
 -17   5  17      300.56      114.63    275.17 o 
 -15   5  17       77.26      332.02    320.16 o 
 -13   5  17       59.48      166.01    296.44 o 
 -11   5  17      345.88      320.16    355.73 o 
  -9   5  17     1684.07     2015.82    521.74 o 
  -7   5  17      209.06      577.08    238.85 o 
  -5   5  17      310.71      491.00    225.92 o 
  -3   5  17       74.97      135.83    227.73 o 
  -1   5  17       20.29      429.51    261.63 o 
   1   5  17      156.42      505.37    296.86 o 
 -16   6  17      348.73      387.24    280.04 o 
 -14   6  17      170.98        0.00    247.79 o 
 -12   6  17        5.41      291.20    253.17 o 
 -10   6  17      475.20        0.00    343.88 o 
  -8   6  17       12.66      286.07    234.32 o 
  -6   6  17      160.43      569.79    241.43 o 
  -4   6  17      841.56      393.06    255.63 o 
  -2   6  17      274.54      144.10    247.24 o 
   0   6  17       80.80       47.83    246.39 o 
 -17   7  17       63.03        0.00    415.02 o 
 -15   7  17      168.48      233.08    267.92 o 
 -13   7  17       17.93      268.28    266.74 o 
 -11   7  17       47.14      259.76    462.45 o 
  -9   7  17      757.47      509.88    403.16 o 
  -7   7  17        8.68        0.00    296.44 o 
  -5   7  17       22.64       20.36    221.13 o 
  -3   7  17       36.51      361.47    492.10 o 
  -1   7  17        9.49      239.79    264.02 o 
 -16   8  17      123.34        0.00    276.32 o 
 -14   8  17      194.23      275.46    270.09 o 
 -12   8  17       24.05       82.24    253.50 o 
 -10   8  17       48.14      544.03    307.69 o 
  -8   8  17      351.51      450.59    355.73 o 
  -6   8  17        0.32      758.90    355.73 o 
  -4   8  17      168.50      560.33    474.31 o 
  -2   8  17      130.10      599.11    355.73 o 
   0   8  17       16.02       81.62    251.12 o 
 -15   9  17       15.58       58.56    264.75 o 
 -13   9  17        1.94      210.57    332.02 o 
 -11   9  17      169.12      490.12    426.88 o 
  -9   9  17      130.80      201.58    391.31 o 
  -7   9  17      300.91      446.44    247.79 o 
  -5   9  17      308.79      841.90    355.73 o 
  -3   9  17       62.24      177.87    296.44 o 
  -1   9  17       43.65      594.95    462.45 o 
 -16  10  17       78.69      541.15    318.83 o 
 -14  10  17       46.22        1.40    279.21 o 
 -12  10  17      217.81      348.96    337.95 o 
 -10  10  17      182.02      332.02    379.45 o 
  -8  10  17      281.74        0.00    343.88 o 
  -6  10  17        2.63      652.18    332.02 o 
  -4  10  17      504.48     1090.91    379.45 o 
  -2  10  17      891.52     1126.49    426.88 o 
 -15  11  17        0.20        0.00    288.45 o 
 -13  11  17        4.53       17.95    293.92 o 
 -11  11  17       16.88       71.01    705.54 o 
  -9  11  17       63.91      296.44    403.16 o 
  -7  11  17        8.42       23.72    234.77 o 
  -5  11  17        0.46      189.72    343.88 o 
  -3  11  17      361.60      806.33    391.31 o 
  -1  11  17        0.13     1031.63    450.60 o 
 -14  12  17       92.81      601.23    403.16 o 
 -12  12  17      255.65      663.26    367.59 o 
 -10  12  17       17.03      225.30    391.31 o 
  -8  12  17       33.18      118.58    332.02 o 
  -6  12  17        2.72      521.74    355.73 o 
  -4  12  17        1.60      794.47    343.88 o 
  -2  12  17       13.15       23.72    355.73 o 
 -13  13  17       22.58      218.91    351.94 o 
 -11  13  17        8.23      861.76   1055.34 o 
  -9  13  17      128.32      142.29    415.02 o 
  -7  13  17      487.80      610.26    296.86 o 
  -5  13  17      453.23     1553.37    474.31 o 
  -3  13  17        1.53      841.90    426.88 o 
 -14  14  17      447.02     1387.58    492.10 o 
 -12  14  17      401.64      821.60    430.95 o 
 -10  14  17       45.94        0.00    415.02 o 
  -8  14  17        4.88        0.00    367.59 o 
  -6  14  17       13.26        0.00    221.13 o 
  -4  14  17      164.72      343.88    391.31 o 
 -13  15  17        1.71      444.73    373.44 o 
 -11  15  17        0.10      201.58   2703.57 o 
  -9  15  17       15.43        0.00    403.16 o 
  -7  15  17       48.79      337.95    259.93 o 
  -5  15  17       37.53      984.19    403.16 o 
  -3  15  17      215.35        0.00    332.02 o 
 -12  16  17        5.08      178.18   1167.99 o 
 -10  16  17       47.39      521.74    474.31 o 
  -8  16  17        0.13       94.86    391.31 o 
  -6  16  17        1.26      238.77    622.53 o 
  -4  16  17       12.31     1458.50    521.74 o 
 -11  17  17      322.75      260.87    450.60 o 
  -9  17  17      515.98      664.03    450.60 o 
  -7  17  17      205.40      175.14    255.63 o 
 -16   0  18      959.51     1185.78    498.03 o 
 -14   0  18      666.53      818.19    391.31 o 
 -12   0  18        5.44      367.59    391.31 o 
 -10   0  18       51.21      106.72    355.73 o 
  -8   0  18        7.16        0.00    320.16 o 
  -6   0  18      141.41      830.04    367.59 o 
  -4   0  18      269.85      486.17    367.59 o 
  -2   0  18      255.39      367.59    403.16 o 
 -15   1  18        0.05      442.00    287.00 o 
 -13   1  18        5.42      260.87    259.93 o 
 -11   1  18       57.83      236.96    255.63 o 
  -7   1  18       13.20      200.46    222.08 o 
  -5   1  18        3.44      827.08    266.74 o 
  -3   1  18      230.83      865.44    280.79 o 
  -1   1  18        1.62     1012.59    296.86 o 
 -16   2  18        2.02      419.51    270.65 o 
 -14   2  18       29.76      321.24    320.16 o 
 -12   2  18        0.72      365.33    261.63 o 
 -10   2  18       54.60      118.58    367.59 o 
  -8   2  18        0.93      582.26    242.72 o 
  -6   2  18        6.05      747.04    259.93 o 
  -4   2  18        5.23        0.00    242.17 o 
  -2   2  18        0.48        0.00    278.66 o 
 -15   3  18        7.45        0.00    355.73 o 
 -13   3  18       94.73      585.15    361.66 o 
 -11   3  18      204.60      213.08    276.31 o 
  -7   3  18      363.41      485.76    242.72 o 
  -5   3  18      101.30      539.63    515.81 o 
  -3   3  18      110.55      458.90    509.88 o 
  -1   3  18      108.15      728.65    289.18 o 
 -16   4  18       46.29        0.00    355.73 o 
 -14   4  18      221.69        0.00    343.88 o 
 -12   4  18      245.29      583.06    310.43 o 
 -10   4  18      424.18      592.89    391.31 o 
  -8   4  18       51.02      486.17    320.16 o 
  -6   4  18      201.32      386.65    314.23 o 
  -4   4  18      399.46      489.38    247.24 o 
  -2   4  18      144.20      443.05    273.28 o 
 -15   5  18      159.76        0.00    320.16 o 
 -13   5  18        8.14        0.00    320.16 o 
 -11   5  18      198.70        0.00    332.02 o 
  -9   5  18      647.94      747.04    415.02 o 
  -7   5  18       52.81      447.29    255.63 o 
  -5   5  18        1.02      379.45    296.44 o 
  -3   5  18        0.17      621.99    273.28 o 
  -1   5  18      137.91      154.68    658.11 o 
 -16   6  18       13.23      403.16    391.31 o 
 -14   6  18       36.98       83.00    367.59 o 
 -12   6  18       95.15      213.44    391.31 o 
 -10   6  18       81.61      296.44    379.45 o 
  -6   6  18       88.87      290.52    243.16 o 
  -4   6  18       20.45      304.60    267.92 o 
  -2   6  18       19.38        0.00    258.31 o 
 -15   7  18        2.88      296.44    379.45 o 
 -13   7  18       92.63        0.00    332.02 o 
 -11   7  18      366.49      675.89    474.31 o 
  -9   7  18      248.92      272.73    391.31 o 
  -7   7  18      201.65      675.89    367.59 o 
  -5   7  18      258.66      535.15    254.81 o 
  -3   7  18        1.70      528.02    296.44 o 
 -14   8  18      161.20      139.54    287.00 o 
 -12   8  18      364.64      687.75    450.60 o 
 -10   8  18       63.92      806.33    450.60 o 
  -6   8  18      187.24      130.44    355.73 o 
  -4   8  18      133.50      113.13    255.63 o 
  -2   8  18      489.84      619.78    296.86 o 
 -15   9  18      111.74       54.45    296.86 o 
 -13   9  18      151.93      544.03    347.28 o 
 -11   9  18        3.41     1077.70    758.90 o 
  -9   9  18       42.82        0.00    308.30 o 
  -7   9  18      129.20      355.73    308.30 o 
  -5   9  18      137.55      308.30    320.16 o 
  -3   9  18       12.46        0.00    332.02 o 
 -14  10  18      101.76      686.06    341.50 o 
 -12  10  18       28.07      845.65    616.60 o 
 -10  10  18        5.40        0.00    367.59 o 
  -8  10  18        0.07        0.00    332.02 o 
  -6  10  18        3.31      806.33    403.16 o 
  -4  10  18       65.05      379.45    403.16 o 
 -13  11  18       10.36      125.81    328.99 o 
 -11  11  18       78.27     1114.97   1292.50 o 
  -9  11  18      116.06        0.00    355.73 o 
  -7  11  18       97.10        0.00    260.87 o 
  -5  11  18       36.92      391.31    391.31 o 
 -12  12  18        6.28      428.03    693.68 o 
 -10  12  18        4.70      213.44    438.74 o 
  -8  12  18       23.87        0.00    403.16 o 
  -6  12  18      171.61      403.16    379.45 o 
  -4  12  18      643.15     1399.22    498.03 o 
 -11  13  18        0.97     1249.92   1363.64 o 
  -9  13  18        0.15      747.04    486.17 o 
  -7  13  18        1.09       71.15    367.59 o 
  -5  13  18       25.51      592.89    415.02 o 
 -10  14  18       46.62      426.88    462.45 o 
  -8  14  18       86.95      818.19    509.88 o 
  -6  14  18       17.39      509.88    403.16 o 
 -15   1  19        0.68      447.50    289.18 o 
 -13   1  19      182.90      563.48    313.67 o 
  -7   1  19        6.66      440.14    246.39 o 
  -5   1  19       21.39        0.00    236.29 o 
 -14   2  19       99.66      437.49    317.30 o 
 -12   2  19       38.06      319.69    318.29 o 
  -6   2  19      213.32      652.18    379.45 o 
  -4   2  19      125.58      708.63    367.59 o 
 -13   3  19       53.12      439.75    342.55 o 
 -11   3  19       85.84      320.16    438.74 o 
  -7   3  19        3.73      480.24    326.09 o 
  -5   3  19        1.74      470.00    276.31 o 
 -14   4  19       88.79      560.38    498.03 o 
 -12   4  19        5.65      379.45    426.88 o 
  -6   4  19       24.12       64.68    230.47 o 
  -4   4  19        2.09      251.35    250.72 o 
 -13   5  19        7.90      900.95    380.67 o 
 -11   5  19      374.87      142.29    426.88 o 
  -7   5  19      125.65      470.42    486.17 o 
  -5   5  19        2.31      403.16    268.31 o 
 -14   6  19       90.50        0.00    332.02 o 
 -12   6  19       35.96      189.72    391.31 o 
  -6   6  19      217.42      135.00    271.63 o 
 -13   7  19       30.98      343.88    415.02 o 
 -11   7  19      121.01      284.59    415.02 o 
  -7   7  19      115.26      509.88    355.73 o 
  -5   7  19       14.55      380.42    255.63 o 
 -12   8  19        3.30      652.18    438.74 o 
 -10   8  19       49.50       47.43    426.88 o 
  -6   8  19       77.51      901.19    415.02 o 
 -11   9  19       15.78       47.43    415.02 o 
  -7   9  19      188.59      521.74    391.31 o 
 -10  10  19       22.26        0.00    391.31 o 
                                                 
